# Supplementary material for: Cosmetic Products with Potential Photoprotective Effects Based on Natural Compounds Extracted from Waste of the Winemaking Industry
Source: Molecules. 2024 Jun 11;29(12):2775. doi: 10.3390/molecules29122775 (PMC11206142; doi:10.3390/molecules29122775)
Supplement: Supplementary file 1 [file molecules-29-02775-s001.zip]

Archive with 1 entries (1 files):
- SPF-in vitro-calculus.xlsx
