# Supplementary material for: Cosmetic Products with Potential Photoprotective Effects Based on Natural Compounds Extracted from Waste of the Winemaking Industry
Source: Molecules. 2024 Jun 11;29(12):2775. doi: 10.3390/molecules29122775 (PMC11206142; doi:10.3390/molecules29122775)
Supplement: Supplementary file 1 [file molecules-29-02775-s001.zip › SPF-in vitro-calculus.xlsx]

## Sheet: P1A 
		Wavelength nm	PPD action spectrum P(λ)	Erythema action spectrum E(λ)	UV-SSR source W.m-2nm-1 I(λ) for SPF	UVA radiation source W.m-2nm-1	Corrected absorbance	Absorbance	Sunburn effect E(λ)*I(λ)	Erythemal effectiveness E(λ)*I(λ)*10-A(λ)	Integral E(λ)*I(λ)	Integral E(λ)*I(λ)*10-A(λ)	PPD effect P(λ)*I(λ)	PPD effectiveness P(λ)*I(λ)*10-A(λ)	Integral P(λ)*I(λ)	Integral P(λ)*I(λ)*10-A(λ)	Absorbance integral	Critical wavelength calculus
weight test plate (g)	2.3529	290		1	8,7410E-06		1.78988	1.12046	8.741e-06	1.41802e-07
weight test plate after cream application (g)	2.3957	291		1	1,4500E-05		1.66401	1.04167	1.45e-05	3.1431e-07	1.16205e-05	2.28056e-07					1.72694
test plate weight after spreading the cream (g)	2.3842	292		1	2,6589E-05		1.54481	0.96705	2.6589e-05	7.58392e-07	2.05445e-05	5.36351e-07					1.60441	calculate
weight cream (g)	0.0313	293		1	4,5745E-05		1.4301	0.895244	4.5745e-05	1.69919e-06	3.6167e-05	1.22879e-06					1.48746	calculate
correction coefficient	1.59744	294		1	1,0057E-04		1.33905	0.838243	0.00010057	4.60704e-06	7.31575e-05	3.15312e-06					1.38457	calculate
		295		1	2,5894E-04		1.26982	0.79491	0.00025894	1.39115e-05	0.000179755	9.25929e-06					1.30443	calculate
		296		1	7,0349E-04		1.20215	0.752544	0.00070349	4.41683e-05	0.000481215	2.90399e-05					1.23599	calculate
Results		297		1	1,6776E-03		1.15783	0.724802	0.0016776	0.000116643	0.00119054	8.04056e-05					1.17999	calculate
SPF in vitro	5.64783	298		1	3,7268E-03		1.09965	0.688381	0.0037268	0.000296269	0.0027022	0.000206456					1.12874	calculate
UVAPF0	1.62809	299		0.80538	7,9381E-03		1.06787	0.668486	0.00639319	0.000546825	0.00505999	0.000421547					1.08376	calculate
Critical wavelength (nm)	366	300		0.64863	1,4782E-02		1.03266	0.646444	0.00958805	0.00088935	0.00799062	0.000718087					1.05026	calculate
		301		0.5224	2,5136E-02		1.00635	0.629974	0.013131	0.00129405	0.0113595	0.0010917					1.0195	calculate
		302		0.42073	4,1755E-02		0.981269	0.614275	0.0175676	0.00183418	0.0153493	0.00156412					0.993809	calculate
		303		0.33884	6,2231E-02		0.964935	0.604049	0.0210864	0.00228595	0.019327	0.00206007					0.973102	calculate
		304		0.2729	8,6903E-02		0.929867	0.582097	0.0237158	0.00278722	0.0224011	0.00253658					0.947401	calculate
		305		0.2729	1,2160E-01		0.900834	0.563922	0.0331846	0.00416968	0.0284502	0.00347845					0.915351	calculate
		306		0.17701	1,6148E-01		0.87348	0.546798	0.0285836	0.00382505	0.0308841	0.00399736					0.887157	calculate
		307		0.14256	1,9892E-01		0.845579	0.529332	0.028358	0.00404666	0.0284708	0.00393586					0.859529	calculate
		308		0.11482	2,4827E-01		0.8364	0.523586	0.0285064	0.00415472	0.0284322	0.00410069					0.840989	calculate
		309		0.09247	2,8937E-01		0.816554	0.511163	0.026758	0.00408226	0.0276322	0.00411849					0.826477	calculate
		310		0.074473	3,3580E-01		0.801629	0.50182	0.025008	0.00394867	0.025883	0.00401546					0.809091	calculate
		311		0.059979	3,8715E-01		0.786109	0.492104	0.0232209	0.00379988	0.0241145	0.00387427					0.793869	calculate
		312		0.048306	4,3105E-01		0.782022	0.489546	0.0208223	0.00343959	0.0220216	0.00361974					0.784065	calculate
		313		0.038905	4,8842E-01		0.759142	0.475223	0.019002	0.00330869	0.0199121	0.00337414					0.770582	calculate
		314		0.031333	5,1215E-01		0.751468	0.470419	0.0160472	0.00284401	0.0175246	0.00307635					0.755305	calculate
		315		0.025235	5,5668E-01		0.733553	0.459204	0.0140478	0.00259452	0.0150475	0.00271926					0.74251	calculate
		316		0.020324	5,9568E-01		0.72854	0.456066	0.0121066	0.00226195	0.0130772	0.00242823					0.731046	calculate
		317		0.016368	6,2562E-01		0.726565	0.45483	0.0102401	0.00192194	0.0111734	0.00209195					0.727552	calculate
		318		0.013183	6,5653E-01		0.701655	0.439236	0.00865503	0.00172034	0.00944759	0.00182114					0.71411	calculate
		319		0.010617	6,8787E-01		0.687951	0.430658	0.00730312	0.00149816	0.00797908	0.00160925					0.694803	calculate
		320	1	0.0085507	7,2362E-01	4,8434E-06	0.680524	0.426008	0.00618746	0.00129118	0.00674529	0.00139467	4.8434e-06	1.01071e-06			0.684238	calculate
		321	0.975	0.0068865	7,3706E-01	8,4661E-06	0.670077	0.419468	0.00507576	0.00108499	0.00563161	0.00118809	8.25445e-06	1.76446e-06	6.54892e-06	1.38758e-06	0.675301	calculate
		322	0.95	0.0055463	7,6771E-01	1,3558E-05	0.652542	0.408491	0.00425795	0.000947673	0.00466686	0.00101633	1.28801e-05	2.86667e-06	1.05673e-05	2.31556e-06	0.66131	calculate
		323	0.925	0.0044668	7,9546E-01	2,0742E-05	0.648786	0.40614	0.00355316	0.00079768	0.00390556	0.000872676	1.91863e-05	4.30731e-06	1.60332e-05	3.58699e-06	0.650664	calculate
		324	0.9	0.0035975	7,9867E-01	3,0321E-05	0.626206	0.392005	0.00287322	0.000679458	0.00321319	0.000738569	2.72889e-05	6.45328e-06	2.32376e-05	5.38029e-06	0.637496	calculate
		325	0.875	0.0028973	8,2900E-01	4,2940E-05	0.626005	0.391879	0.00240186	0.000568255	0.00263754	0.000623857	3.75725e-05	8.88926e-06	3.24307e-05	7.67127e-06	0.626105	calculate
		326	0.85	0.0023335	8,5593E-01	7,6011E-05	0.592613	0.370976	0.00199731	0.000510309	0.00219959	0.000539282	6.46094e-05	1.65075e-05	5.10909e-05	1.26984e-05	0.609309	calculate
		327	0.825	0.0018793	8,7912E-01	9,8450E-05	0.587467	0.367754	0.00165213	0.000427147	0.00182472	0.000468728	8.12212e-05	2.09992e-05	7.29153e-05	1.87534e-05	0.59004	calculate
		328	0.8	0.0015136	8,9506E-01	1,2153E-04	0.572504	0.358387	0.00135476	0.000362543	0.00150345	0.000394845	9.7224e-05	2.60178e-05	8.92226e-05	2.35085e-05	0.579985	calculate
		329	0.775	0.0014125	9,0097E-01	1,5055E-04	0.554184	0.346919	0.00127262	0.000355234	0.00131369	0.000358889	0.000116676	3.25686e-05	0.00010695	2.92932e-05	0.563344	calculate
		330	0.75	0.0013646	9,1609E-01	1,8111E-04	0.533803	0.33416	0.0012501	0.000365713	0.00126136	0.000360474	0.000135833	3.97375e-05	0.000126254	3.61531e-05	0.543993	calculate
		331	0.725	0.0013183	9,4342E-01	2,1323E-04	0.52061	0.325902	0.00124371	0.000375067	0.0012469	0.00037039	0.000154592	4.66204e-05	0.000145212	4.3179e-05	0.527206	calculate
		332	0.7	0.0012735	9,4442E-01	2,4435E-04	0.502958	0.314852	0.00120272	0.000377751	0.00122321	0.000376409	0.000171045	5.3722e-05	0.000162818	5.01712e-05	0.511784	calculate
		333	0.675	0.0012303	9,4315E-01	2,8332E-04	0.48085	0.301012	0.00116036	0.000383479	0.00118154	0.000380615	0.000191241	6.3202e-05	0.000181143	5.8462e-05	0.491904	calculate
		334	0.65	0.0011885	9,5706E-01	3,1863E-04	0.458636	0.287106	0.00113747	0.000395642	0.00114891	0.00038956	0.000207109	7.20384e-05	0.000199175	6.76202e-05	0.469743	calculate
		335	0.625	0.0011482	9,6627E-01	3,5892E-04	0.447032	0.279842	0.00110947	0.000396355	0.00112347	0.000395998	0.000224325	8.01393e-05	0.000215717	7.60888e-05	0.452834	calculate
		336	0.6	0.0011092	9,7713E-01	3,9795E-04	0.431265	0.269972	0.00108383	0.000401511	0.00109665	0.000398933	0.00023877	8.84534e-05	0.000231547	8.42964e-05	0.439149	calculate
		337	0.575	0.0010715	9,7698E-01	4,3869E-04	0.408223	0.255547	0.00104683	0.000408936	0.00106533	0.000405223	0.000252247	9.85378e-05	0.000245508	9.34956e-05	0.419744	calculate
		338	0.55	0.0010351	9,9667E-01	4,7781E-04	0.376686	0.235805	0.00103165	0.000433359	0.00103924	0.000421147	0.000262796	0.000110391	0.000257521	0.000104464	0.392454	calculate
		339	0.525	0.001	9,9387E-01	5,1977E-04	0.362532	0.226945	0.00099387	0.000431318	0.00101276	0.000432339	0.000272879	0.000118424	0.000267837	0.000114407	0.369609	calculate
		340	0.5	0.00096605	1,0069E+00	5,6084E-04	0.355156	0.222328	0.000972716	0.000429368	0.000983293	0.000430343	0.00028042	0.000123781	0.00027665	0.000121102	0.358844	calculate
		341	0.4938	0.00093325	1,0118E+00	5,9985E-04	0.323103	0.202263	0.000944262	0.000448735	0.000958489	0.000439051	0.000296206	0.000140764	0.000288313	0.000132272	0.33913	calculate
		342	0.4876	0.00090157	1,0114E+00	6,3844E-04	0.313672	0.196358	0.000911848	0.000442844	0.000928055	0.000445789	0.000311303	0.000151186	0.000303755	0.000145975	0.318387	calculate
		343	0.4814	0.00087096	1,0214E+00	6,7395E-04	0.300639	0.1882	0.000889599	0.0004452	0.000900723	0.000444022	0.00032444	0.000162366	0.000317871	0.000156776	0.307156	calculate
		344	0.4752	0.0008414	1,0251E+00	7,1232E-04	0.2861	0.179098	0.000862519	0.000446343	0.000876059	0.000445771	0.000338494	0.000175167	0.000331467	0.000168766	0.293369	calculate
		345	0.469	0.00081283	1,0328E+00	7,4679E-04	0.272391	0.170517	0.000839491	0.000448358	0.000851005	0.000447351	0.000350245	0.00018706	0.000344369	0.000181113	0.279245	calculate
		346	0.4628	0.00078524	1,0344E+00	7,7836E-04	0.252847	0.158282	0.000812252	0.000453778	0.000825872	0.000451068	0.000360225	0.000201246	0.000355235	0.000194153	0.262619	calculate
		347	0.4566	0.00075858	1,0395E+00	8,1797E-04	0.239994	0.150236	0.000788544	0.000453766	0.000800398	0.000453772	0.000373485	0.000214921	0.000366855	0.000208083	0.246421	calculate
		348	0.4504	0.00073282	1,0269E+00	8,4269E-04	0.231648	0.145012	0.000752533	0.000441446	0.000770538	0.000447606	0.000379548	0.000222648	0.000376516	0.000218784	0.235821	calculate
		349	0.4442	0.00070795	1,0454E+00	8,7535E-04	0.225222	0.140989	0.000740091	0.000440619	0.000746312	0.000441032	0.00038883	0.000231493	0.000384189	0.00022707	0.228435	calculate
		350	0.438	0.00068391	1,0419E+00	9,0444E-04	0.209806	0.131338	0.000712566	0.000439561	0.000726328	0.00044009	0.000396145	0.00024437	0.000392488	0.000237932	0.217514	calculate
		351	0.4318	0.00066069	1,0398E+00	9,2876E-04	0.212136	0.132797	0.000686985	0.000421514	0.000699776	0.000430538	0.000401039	0.000246065	0.000398592	0.000245218	0.210971	calculate
		352	0.4256	0.00063826	1,0392E+00	9,4861E-04	0.195561	0.122421	0.00066328	0.000422801	0.000675133	0.000422157	0.000403728	0.000257352	0.000402383	0.000251709	0.203848	calculate
		353	0.4194	0.0006166	1,0428E+00	9,7333E-04	0.193924	0.121397	0.00064299	0.000411415	0.000653135	0.000417108	0.000408215	0.000261195	0.000405972	0.000259273	0.194743	calculate
		354	0.4132	0.00059566	1,0457E+00	9,8625E-04	0.185839	0.116335	0.000622882	0.000406038	0.000632936	0.000408726	0.000407519	0.000265649	0.000407867	0.000263422	0.189882	calculate
		355	0.407	0.00057544	1,0353E+00	1,0094E-03	0.181635	0.113703	0.000595753	0.000392131	0.000609317	0.000399084	0.000410826	0.00027041	0.000409172	0.00026803	0.183737	calculate
		356	0.4008	0.0005559	1,0393E+00	1,0281E-03	0.169776	0.10628	0.000577747	0.000390806	0.00058675	0.000391469	0.000412062	0.000278732	0.000411444	0.000274571	0.175705	calculate
		357	0.3946	0.00053703	1,0266E+00	1,0446E-03	0.170116	0.106492	0.000551315	0.000372635	0.000564531	0.000381721	0.000412199	0.000278607	0.000412131	0.000278669	0.169946	calculate
		358	0.3884	0.0005188	1,0353E+00	1,0617E-03	0.168351	0.105388	0.000537114	0.000364515	0.000544214	0.000368575	0.000412364	0.000279853	0.000412282	0.00027923	0.169233	calculate
		359	0.3822	0.00050119	1,0371E+00	1,0783E-03	0.161879	0.101336	0.000519784	0.000358051	0.000528449	0.000361283	0.000412126	0.000283891	0.000412245	0.000281872	0.165115	calculate
		360	0.376	0.00048417	1,0254E+00	1,0861E-03	0.159475	0.0998315	0.000496468	0.000343887	0.000508126	0.000350969	0.000408374	0.000282867	0.00041025	0.000283379	0.160677	calculate
		361	0.3698	0.00046774	1,0230E+00	1,0978E-03	0.166239	0.104066	0.000478498	0.000326318	0.000487483	0.000335102	0.000405966	0.000276854	0.00040717	0.000279861	0.162857	361
		362	0.3636	0.00045186	1,0162E+00	1,0948E-03	0.156911	0.0982265	0.00045918	0.000319942	0.000468839	0.00032313	0.000398069	0.000277362	0.000402018	0.000277108	0.161575	362
		363	0.3574	0.00043652	9,9840E-01	1,0995E-03	0.144234	0.0902906	0.000435822	0.000312662	0.000447501	0.000316302	0.000392961	0.000281913	0.000395515	0.000279638	0.150573	363
		364	0.3512	0.0004217	9,9602E-01	1,1001E-03	0.147947	0.092615	0.000420022	0.000298761	0.000427922	0.000305711	0.000386355	0.000274814	0.000389658	0.000278364	0.146091	364
		365	0.345	0.00040738	9,6745E-01	1,0927E-03	0.147549	0.0923656	0.00039412	0.000280595	0.000407071	0.000289678	0.000376981	0.000268393	0.000381668	0.000271604	0.147748	365
		366	0.3388	0.00039355	9,6479E-01	1,0866E-03	0.146258	0.0915572	0.000379693	0.000271128	0.000386906	0.000275862	0.00036814	0.000262879	0.000372561	0.000265636	0.146903	366
		367	0.3326	0.00038019	9,3892E-01	1,0824E-03	0.137582	0.0861261	0.000356968	0.000260045	0.000368331	0.000265586	0.000360006	0.000262258	0.000364073	0.000262568	0.14192	367
		368	0.3264	0.00036728	9,1910E-01	1,0712E-03	0.14514	0.0908579	0.000337567	0.000241668	0.000347268	0.000250856	0.00034964	0.000250311	0.000354823	0.000256285	0.141361	368
		369	0.3202	0.00035481	8,7252E-01	1,0263E-03	0.132751	0.083102	0.000309579	0.000228045	0.000323573	0.000234857	0.000328621	0.000242072	0.00033913	0.000246192	0.138946	369
		370	0.314	0.00034277	8,4731E-01	9,9533E-04	0.129182	0.0808676	0.000290432	0.000215707	0.000300006	0.000221876	0.000312534	0.000232121	0.000320577	0.000237097	0.130966	370
		371	0.3078	0.00033113	8,1229E-01	9,7028E-04	0.137978	0.0863743	0.000268974	0.000195763	0.000279703	0.000205735	0.000298652	0.000217364	0.000305593	0.000224743	0.13358	371
		372	0.3016	0.00031989	7,8396E-01	9,3674E-04	0.128427	0.0803955	0.000250781	0.000186581	0.000259877	0.000191172	0.000282521	0.000210195	0.000290586	0.00021378	0.133203	372
		373	0.2954	0.00030903	7,4156E-01	9,0571E-04	0.130314	0.0815767	0.000229164	0.000169759	0.000239973	0.00017817	0.000267547	0.000198192	0.000275034	0.000204193	0.129371	373
		374	0.2892	0.00029854	7,1485E-01	8,7573E-04	0.13297	0.0832393	0.000213411	0.000157126	0.000221288	0.000163442	0.000253261	0.000186465	0.000260404	0.000192329	0.131642	374
		375	0.283	0.0002884	6,6874E-01	8,4279E-04	0.131594	0.0823781	0.000192865	0.000142449	0.000203138	0.000149787	0.00023851	0.000176162	0.000245885	0.000181314	0.132282	375
		376	0.2768	0.00027861	6,2796E-01	8,0575E-04	0.128764	0.0806065	0.000174956	0.000130066	0.00018391	0.000136257	0.000223032	0.000165807	0.000230771	0.000170984	0.130179	376
		377	0.2706	0.00026915	5,8633E-01	7,6129E-04	0.127178	0.0796134	0.000157811	0.000117749	0.000166383	0.000123908	0.000206005	0.000153709	0.000214518	0.000159758	0.127971	377
		378	0.2644	0.00026002	5,3413E-01	7,1053E-04	0.126126	0.0789548	0.000138884	0.000103879	0.000148348	0.000110814	0.000187864	0.000140513	0.000196935	0.000147111	0.126652	378
		379	0.2582	0.00025119	4,9253E-01	6,6551E-04	0.12657	0.0792326	0.000123719	9.24412e-05	0.000131302	9.81601e-05	0.000171835	0.000128393	0.000179849	0.000134453	0.126348	379
		380	0.252	0.00024266	4,4824E-01	6,1146E-04	0.126841	0.0794022	0.00010877	8.1221e-05	0.000116244	8.68311e-05	0.000154088	0.000115061	0.000162961	0.000121727	0.126705	380
		381	0.2458	0.00023442	3,9321E-01	5,5611E-04	0.122431	0.0766416	9.21763e-05	6.95326e-05	0.000100473	7.53768e-05	0.000136692	0.000103113	0.00014539	0.000109087	0.124636	381
		382	0.2396	0.00022646	3,4283E-01	4,9899E-04	0.119895	0.0750543	7.76373e-05	5.89081e-05	8.49068e-05	6.42204e-05	0.000119558	9.07159e-05	0.000128125	9.69143e-05	0.121163	382
		383	0.2334	0.00021878	2,9853E-01	4,4337E-04	0.122498	0.0766839	6.53124e-05	4.92603e-05	7.14748e-05	5.40842e-05	0.000103483	7.80493e-05	0.00011152	8.43826e-05	0.121197	383
		384	0.2272	0.00021135	2,5666E-01	3,8764E-04	0.117577	0.0736032	5.42451e-05	4.13793e-05	5.97787e-05	4.53198e-05	8.80718e-05	6.71831e-05	9.57772e-05	7.26162e-05	0.120038	384
		385	0.221	0.00020417	2,1479E-01	3,3630E-04	0.115764	0.0724685	4.38537e-05	3.35925e-05	4.90494e-05	3.74859e-05	7.43223e-05	5.69318e-05	8.11971e-05	6.20574e-05	0.116671	385
		386	0.2148	0.00019724	1,7998E-01	2,8681E-04	0.117203	0.0733688	3.54993e-05	2.7103e-05	3.96765e-05	3.03477e-05	6.16068e-05	4.70355e-05	6.79645e-05	5.19837e-05	0.116483	386
		387	0.2086	0.00019055	1,4860E-01	2,4081E-04	0.113683	0.0711654	2.83157e-05	2.17944e-05	3.19075e-05	2.44487e-05	5.0233e-05	3.86639e-05	5.59199e-05	4.28497e-05	0.115443	387
		388	0.2024	0.00018408	1,1927E-01	2,0115E-04	0.113553	0.0710841	2.19552e-05	1.69038e-05	2.51355e-05	1.93491e-05	4.07128e-05	3.13457e-05	4.54729e-05	3.50048e-05	0.113618	388
		389	0.1962	0.00017783	9,4026E-02	1,6399E-04	0.113295	0.070923	1.67206e-05	1.28812e-05	1.93379e-05	1.48925e-05	3.21748e-05	2.47868e-05	3.64438e-05	2.80662e-05	0.113424	389
		390	0.19	0.00017179	7,2734E-02	1,3107E-04	0.11355	0.0710821	1.2495e-05	9.62023e-06	1.46078e-05	1.12507e-05	2.49033e-05	1.91738e-05	2.85391e-05	2.19803e-05	0.113423	390
		391	0.1838	0.00016596	5,5317E-02	1,0282E-04	0.109574	0.0685931	9.18041e-06	7.13326e-06	1.08377e-05	8.37675e-06	1.88983e-05	1.46842e-05	2.19008e-05	1.6929e-05	0.111562	391
		392	0.1776	0.00016032	4,0099E-02	7,8975E-05	0.110777	0.0693464	6.42867e-06	4.98132e-06	7.80454e-06	6.05729e-06	1.4026e-05	1.08681e-05	1.64621e-05	1.27762e-05	0.110175	392
		393	0.1714	0.00015488	2,8849E-02	5,9753E-05	0.109556	0.0685822	4.46813e-06	3.47192e-06	5.4484e-06	4.22662e-06	1.02417e-05	7.95819e-06	1.21338e-05	9.41317e-06	0.110167	393
		394	0.1652	0.00014962	2,0678E-02	4,4546E-05	0.108012	0.0676153	3.09384e-06	2.41261e-06	3.78099e-06	2.94226e-06	7.359e-06	5.73862e-06	8.80033e-06	6.8484e-06	0.108784	394
		395	0.159	0.00014454	1,3998E-02	3,2594E-05	0.104252	0.065262	2.02327e-06	1.59148e-06	2.55856e-06	2.00204e-06	5.18245e-06	4.07645e-06	6.27072e-06	4.90753e-06	0.106132	395
		396	0.1528	0.00013964	9,5104E-03	2,3015E-05	0.110048	0.0688899	1.32803e-06	1.03077e-06	1.67565e-06	1.31112e-06	3.51669e-06	2.72952e-06	4.34957e-06	3.40299e-06	0.10715	396
		397	0.1466	0.0001349	6,1938E-03	1,5806E-05	0.105379	0.065967	8.35544e-07	6.55527e-07	1.08179e-06	8.43147e-07	2.31716e-06	1.81793e-06	2.91693e-06	2.27373e-06	0.107713	397
		398	0.1404	0.00013032	4,1718E-03	1,0446E-05	0.104375	0.065339	5.43669e-07	4.27523e-07	6.89606e-07	5.41525e-07	1.46662e-06	1.1533e-06	1.89189e-06	1.48561e-06	0.104877	398
		399	0.1342	0.00012589	8,7410E-06	4,8434E-06	0.10799	0.0676019	1.1004e-09	8.58148e-10	2.72385e-07	2.1419e-07	6.49984e-07	5.06889e-07	1.0583e-06	8.30094e-07	0.106183	399
		400	0.128	0.00012162	1,4500E-05	8,4661E-06	0.0990253	0.0619898	1.76349e-09	1.40394e-09	1.43195e-09	1.13104e-09	1.08366e-06	8.62716e-07	8.66823e-07	6.84803e-07	0.103508	400
											0.463089	0.0819941			0.0172245	0.0105796	49.799
											SPF	5.64783			UVAPF0	1.62809

## Sheet: P2A
		Wavelength nm	PPD action spectrum P(λ)	Erythema action spectrum E(λ)	UV-SSR source W.m-2nm-1 I(λ) for SPF	UVA radiation source W.m-2nm-1	Corrected absorbance	Absorbance	Sunburn effect E(λ)*I(λ)	Erythemal effectiveness E(λ)*I(λ)*10-A(λ)	Integral E(λ)*I(λ)	Integral E(λ)*I(λ)*10-A(λ)	PPD effect P(λ)*I(λ)	PPD effectiveness P(λ)*I(λ)*10-A(λ)	Integral P(λ)*I(λ)	Integral P(λ)*I(λ)*10-A(λ)	Absorbance integral	Critical wavelength calculus
weight test plate (g)	2.3532	290		1	8,7410E-06		2.00775	1.91138	8.741e-06	8.58639e-08
weight test plate after cream application (g)	2.4123	291		1	1,4500E-05		1.86656	1.77697	1.45e-05	1.97155e-07	1.16205e-05	1.41509e-07					1.93716
test plate weight after spreading the cream (g)	2.4008	292		1	2,6589E-05		1.73285	1.64967	2.6589e-05	4.91871e-07	2.05445e-05	3.44513e-07					1.79971	calculate
weight cream (g)	0.0476	293		1	4,5745E-05		1.60418	1.52718	4.5745e-05	1.13805e-06	3.6167e-05	8.14962e-07					1.66852	calculate
correction coefficient	1.05042	294		1	1,0057E-04		1.50204	1.42994	0.00010057	3.16539e-06	7.31575e-05	2.15172e-06					1.55311	calculate
		295		1	2,5894E-04		1.42439	1.35602	0.00025894	9.74553e-06	0.000179755	6.45546e-06					1.46322	calculate
		296		1	7,0349E-04		1.34848	1.28375	0.00070349	3.1534e-05	0.000481215	2.06398e-05					1.38644	calculate
Results		297		1	1,6776E-03		1.29877	1.23643	0.0016776	8.43181e-05	0.00119054	5.79261e-05					1.32362	calculate
SPF in vitro	6.84274	298		1	3,7268E-03		1.23351	1.1743	0.0037268	0.000217686	0.0027022	0.000151002					1.26614	calculate
UVAPF0	1.72106	299		0.80538	7,9381E-03		1.19786	1.14036	0.00639319	0.00040538	0.00505999	0.000311533					1.21568	calculate
Critical wavelength (nm)	366	300		0.64863	1,4782E-02		1.15836	1.10276	0.00958805	0.000665843	0.00799062	0.000535612					1.17811	calculate
		301		0.5224	2,5136E-02		1.12885	1.07466	0.013131	0.000976007	0.0113595	0.000820925					1.1436	calculate
		302		0.42073	4,1755E-02		1.10071	1.04788	0.0175676	0.00139315	0.0153493	0.00118458					1.11478	calculate
		303		0.33884	6,2231E-02		1.08239	1.03044	0.0210864	0.00174425	0.019327	0.0015687					1.09155	calculate
		304		0.2729	8,6903E-02		1.04306	0.992989	0.0237158	0.00214774	0.0224011	0.001946					1.06272	calculate
		305		0.2729	1,2160E-01		1.01049	0.961985	0.0331846	0.00323928	0.0284502	0.00269351					1.02677	calculate
		306		0.17701	1,6148E-01		0.979804	0.932773	0.0285836	0.00299442	0.0308841	0.00311685					0.995146	calculate
		307		0.14256	1,9892E-01		0.948507	0.902979	0.028358	0.00319278	0.0284708	0.0030936					0.964156	calculate
		308		0.11482	2,4827E-01		0.938211	0.893177	0.0285064	0.00328648	0.0284322	0.00323963					0.943359	calculate
		309		0.09247	2,8937E-01		0.915949	0.871984	0.026758	0.00324717	0.0276322	0.00326683					0.92708	calculate
		310		0.074473	3,3580E-01		0.899207	0.856045	0.025008	0.00315408	0.025883	0.00320062					0.907578	calculate
		311		0.059979	3,8715E-01		0.881798	0.839472	0.0232209	0.00304846	0.0241145	0.00310127					0.890503	calculate
		312		0.048306	4,3105E-01		0.877213	0.835107	0.0208223	0.00276258	0.0220216	0.00290552					0.879506	calculate
		313		0.038905	4,8842E-01		0.851549	0.810675	0.019002	0.00267454	0.0199121	0.00271856					0.864381	calculate
		314		0.031333	5,1215E-01		0.84294	0.802479	0.0160472	0.00230387	0.0175246	0.00248921					0.847245	calculate
		315		0.025235	5,5668E-01		0.822845	0.783348	0.0140478	0.00211234	0.0150475	0.00220811					0.832892	calculate
		316		0.020324	5,9568E-01		0.817221	0.777995	0.0121066	0.00184417	0.0130772	0.00197826					0.820033	calculate
		317		0.016368	6,2562E-01		0.815007	0.775886	0.0102401	0.00156783	0.0111734	0.001706					0.816114	calculate
		318		0.013183	6,5653E-01		0.787064	0.749285	0.00865503	0.00141321	0.00944759	0.00149052					0.801035	calculate
		319		0.010617	6,8787E-01		0.771692	0.734651	0.00730312	0.00123542	0.00797908	0.00132431					0.779378	calculate
		320	1	0.0085507	7,2362E-01	4,8434E-06	0.763361	0.72672	0.00618746	0.00106697	0.00674529	0.0011512	4.8434e-06	8.35198e-07			0.767527	calculate
		321	0.975	0.0068865	7,3706E-01	8,4661E-06	0.751642	0.715563	0.00507576	0.000899206	0.00563161	0.000983087	8.25445e-06	1.46233e-06	6.54892e-06	1.14876e-06	0.757502	calculate
		322	0.95	0.0055463	7,6771E-01	1,3558E-05	0.731973	0.696838	0.00425795	0.000789274	0.00466686	0.00084424	1.28801e-05	2.38752e-06	1.05673e-05	1.92492e-06	0.741808	calculate
		323	0.925	0.0044668	7,9546E-01	2,0742E-05	0.72776	0.692827	0.00355316	0.000665051	0.00390556	0.000727162	1.91863e-05	3.59114e-06	1.60332e-05	2.98933e-06	0.729866	calculate
		324	0.9	0.0035975	7,9867E-01	3,0321E-05	0.702431	0.668714	0.00287322	0.000570082	0.00321319	0.000617567	2.72889e-05	5.41446e-06	2.32376e-05	4.5028e-06	0.715095	calculate
		325	0.875	0.0028973	8,2900E-01	4,2940E-05	0.702205	0.668499	0.00240186	0.000476807	0.00263754	0.000523445	3.75725e-05	7.45873e-06	3.24307e-05	6.4366e-06	0.702318	calculate
		326	0.85	0.0023335	8,5593E-01	7,6011E-05	0.664749	0.632841	0.00199731	0.000432212	0.00219959	0.00045451	6.46094e-05	1.39813e-05	5.10909e-05	1.072e-05	0.683477	calculate
		327	0.825	0.0018793	8,7912E-01	9,8450E-05	0.658976	0.627345	0.00165213	0.0003623	0.00182472	0.000397256	8.12212e-05	1.78112e-05	7.29153e-05	1.58962e-05	0.661863	calculate
		328	0.8	0.0015136	8,9506E-01	1,2153E-04	0.642192	0.611366	0.00135476	0.000308796	0.00150345	0.000335548	9.7224e-05	2.21606e-05	8.92226e-05	1.99859e-05	0.650584	calculate
		329	0.775	0.0014125	9,0097E-01	1,5055E-04	0.621642	0.591803	0.00127262	0.000304128	0.00131369	0.000306462	0.000116676	2.78831e-05	0.00010695	2.50218e-05	0.631917	calculate
		330	0.75	0.0013646	9,1609E-01	1,8111E-04	0.59878	0.570039	0.0012501	0.000314893	0.00126136	0.000309511	0.000135833	3.42156e-05	0.000126254	3.10493e-05	0.610211	calculate
		331	0.725	0.0013183	9,4342E-01	2,1323E-04	0.583981	0.55595	0.00124371	0.000324144	0.0012469	0.000319519	0.000154592	4.02907e-05	0.000145212	3.72531e-05	0.591381	calculate
		332	0.7	0.0012735	9,4442E-01	2,4435E-04	0.564181	0.5371	0.00120272	0.000328083	0.00122321	0.000326113	0.000171045	4.66584e-05	0.000162818	4.34745e-05	0.574081	calculate
		333	0.675	0.0012303	9,4315E-01	2,8332E-04	0.539382	0.513491	0.00116036	0.000335128	0.00118154	0.000331605	0.000191241	5.52331e-05	0.000181143	5.09457e-05	0.551781	calculate
		334	0.65	0.0011885	9,5706E-01	3,1863E-04	0.514464	0.489769	0.00113747	0.000347916	0.00114891	0.000341522	0.000207109	6.33485e-05	0.000199175	5.92908e-05	0.526923	calculate
		335	0.625	0.0011482	9,6627E-01	3,5892E-04	0.501447	0.477378	0.00110947	0.000349678	0.00112347	0.000348797	0.000224325	7.07018e-05	0.000215717	6.70252e-05	0.507955	calculate
		336	0.6	0.0011092	9,7713E-01	3,9795E-04	0.483761	0.46054	0.00108383	0.000355796	0.00109665	0.000352737	0.00023877	7.83825e-05	0.000231547	7.45421e-05	0.492604	calculate
		337	0.575	0.0010715	9,7698E-01	4,3869E-04	0.457914	0.435934	0.00104683	0.000364724	0.00106533	0.00036026	0.000252247	8.78844e-05	0.000245508	8.31334e-05	0.470837	calculate
		338	0.55	0.0010351	9,9667E-01	4,7781E-04	0.422538	0.402256	0.00103165	0.000389938	0.00103924	0.000377331	0.000262796	9.93299e-05	0.000257521	9.36072e-05	0.440226	calculate
		339	0.525	0.001	9,9387E-01	5,1977E-04	0.406661	0.387141	0.00099387	0.000389645	0.00101276	0.000389791	0.000272879	0.000106982	0.000267837	0.000103156	0.414599	calculate
		340	0.5	0.00096605	1,0069E+00	5,6084E-04	0.398388	0.379265	0.000972716	0.000388686	0.000983293	0.000389165	0.00028042	0.000112052	0.00027665	0.000109517	0.402524	calculate
		341	0.4938	0.00093325	1,0118E+00	5,9985E-04	0.362433	0.345036	0.000944262	0.000409883	0.000958489	0.000399284	0.000296206	0.000128576	0.000288313	0.000120314	0.38041	calculate
		342	0.4876	0.00090157	1,0114E+00	6,3844E-04	0.351853	0.334964	0.000911848	0.000405573	0.000928055	0.000407728	0.000311303	0.000138462	0.000303755	0.000133519	0.357143	calculate
		343	0.4814	0.00087096	1,0214E+00	6,7395E-04	0.337235	0.321047	0.000889599	0.000409222	0.000900723	0.000407398	0.00032444	0.000149245	0.000317871	0.000143853	0.344544	calculate
		344	0.4752	0.0008414	1,0251E+00	7,1232E-04	0.320925	0.305521	0.000862519	0.000411949	0.000876059	0.000410586	0.000338494	0.000161669	0.000331467	0.000155457	0.32908	calculate
		345	0.469	0.00081283	1,0328E+00	7,4679E-04	0.305548	0.290882	0.000839491	0.000415401	0.000851005	0.000413675	0.000350245	0.00017331	0.000344369	0.000167489	0.313237	calculate
		346	0.4628	0.00078524	1,0344E+00	7,7836E-04	0.283625	0.270011	0.000812252	0.000422733	0.000825872	0.000419067	0.000360225	0.000187477	0.000355235	0.000180394	0.294587	calculate
		347	0.4566	0.00075858	1,0395E+00	8,1797E-04	0.269207	0.256285	0.000788544	0.000424247	0.000800398	0.00042349	0.000373485	0.00020094	0.000366855	0.000194209	0.276416	calculate
		348	0.4504	0.00073282	1,0269E+00	8,4269E-04	0.259845	0.247373	0.000752533	0.000413695	0.000770538	0.000418971	0.000379548	0.000208651	0.000376516	0.000204795	0.264526	calculate
		349	0.4442	0.00070795	1,0454E+00	8,7535E-04	0.252638	0.240511	0.000740091	0.000413664	0.000746312	0.000413679	0.00038883	0.000217332	0.000384189	0.000212991	0.256242	calculate
		350	0.438	0.00068391	1,0419E+00	9,0444E-04	0.235344	0.224048	0.000712566	0.000414458	0.000726328	0.000414061	0.000396145	0.000230414	0.000392488	0.000223873	0.243991	calculate
		351	0.4318	0.00066069	1,0398E+00	9,2876E-04	0.237958	0.226536	0.000686985	0.000397182	0.000699776	0.00040582	0.000401039	0.000231861	0.000398592	0.000231138	0.236651	calculate
		352	0.4256	0.00063826	1,0392E+00	9,4861E-04	0.219366	0.208836	0.00066328	0.00040025	0.000675133	0.000398716	0.000403728	0.000243626	0.000402383	0.000237744	0.228662	calculate
		353	0.4194	0.0006166	1,0428E+00	9,7333E-04	0.21753	0.207088	0.00064299	0.00038965	0.000653135	0.00039495	0.000408215	0.000247377	0.000405972	0.000245501	0.218448	calculate
		354	0.4132	0.00059566	1,0457E+00	9,8625E-04	0.208461	0.198455	0.000622882	0.000385429	0.000632936	0.00038754	0.000407519	0.000252166	0.000407867	0.000249771	0.212995	calculate
		355	0.407	0.00057544	1,0353E+00	1,0094E-03	0.203744	0.193964	0.000595753	0.000372668	0.000609317	0.000379049	0.000410826	0.000256988	0.000409172	0.000254577	0.206102	calculate
		356	0.4008	0.0005559	1,0393E+00	1,0281E-03	0.190442	0.181301	0.000577747	0.000372645	0.00058675	0.000372657	0.000412062	0.000265779	0.000411444	0.000261384	0.197093	calculate
		357	0.3946	0.00053703	1,0266E+00	1,0446E-03	0.190823	0.181664	0.000551315	0.000355285	0.000564531	0.000363965	0.000412199	0.000265634	0.000412131	0.000265707	0.190633	calculate
		358	0.3884	0.0005188	1,0353E+00	1,0617E-03	0.188843	0.179779	0.000537114	0.000347715	0.000544214	0.0003515	0.000412364	0.000266955	0.000412282	0.000266295	0.189833	calculate
		359	0.3822	0.00050119	1,0371E+00	1,0783E-03	0.181583	0.172867	0.000519784	0.000342168	0.000528449	0.000344941	0.000412126	0.000271298	0.000412245	0.000269127	0.185213	calculate
		360	0.376	0.00048417	1,0254E+00	1,0861E-03	0.178887	0.170301	0.000496468	0.000328855	0.000508126	0.000335511	0.000408374	0.000270502	0.00041025	0.0002709	0.180235	calculate
		361	0.3698	0.00046774	1,0230E+00	1,0978E-03	0.186475	0.177524	0.000478498	0.000311462	0.000487483	0.000320158	0.000405966	0.00026425	0.00040717	0.000267376	0.182681	361
		362	0.3636	0.00045186	1,0162E+00	1,0948E-03	0.176011	0.167563	0.00045918	0.000306176	0.000468839	0.000308819	0.000398069	0.000265428	0.000402018	0.000264839	0.181243	362
		363	0.3574	0.00043652	9,9840E-01	1,0995E-03	0.161791	0.154025	0.000435822	0.000300274	0.000447501	0.000303225	0.000392961	0.000270744	0.000395515	0.000268086	0.168901	363
		364	0.3512	0.0004217	9,9602E-01	1,1001E-03	0.165956	0.15799	0.000420022	0.000286626	0.000427922	0.00029345	0.000386355	0.000263652	0.000389658	0.000267198	0.163874	364
		365	0.345	0.00040738	9,6745E-01	1,0927E-03	0.165509	0.157565	0.00039412	0.000269227	0.000407071	0.000277927	0.000376981	0.00025752	0.000381668	0.000260586	0.165733	365
		366	0.3388	0.00039355	9,6479E-01	1,0866E-03	0.164061	0.156186	0.000379693	0.000260239	0.000386906	0.000264733	0.00036814	0.00025232	0.000372561	0.00025492	0.164785	366
		367	0.3326	0.00038019	9,3892E-01	1,0824E-03	0.154329	0.146921	0.000356968	0.000250208	0.000368331	0.000255223	0.000360006	0.000252337	0.000364073	0.000252329	0.159195	367
		368	0.3264	0.00036728	9,1910E-01	1,0712E-03	0.162808	0.154993	0.000337567	0.000232034	0.000347268	0.000241121	0.00034964	0.000240333	0.000354823	0.000246335	0.158568	368
		369	0.3202	0.00035481	8,7252E-01	1,0263E-03	0.14891	0.141762	0.000309579	0.000219716	0.000323573	0.000225875	0.000328621	0.000233231	0.00033913	0.000236782	0.155859	369
		370	0.314	0.00034277	8,4731E-01	9,9533E-04	0.144906	0.137951	0.000290432	0.000208036	0.000300006	0.000213876	0.000312534	0.000223867	0.000320577	0.000228549	0.146908	370
		371	0.3078	0.00033113	8,1229E-01	9,7028E-04	0.154773	0.147344	0.000268974	0.000188337	0.000279703	0.000198187	0.000298652	0.000209118	0.000305593	0.000216493	0.14984	371
		372	0.3016	0.00031989	7,8396E-01	9,3674E-04	0.14406	0.137145	0.000250781	0.000179984	0.000259877	0.000184161	0.000282521	0.000202764	0.000290586	0.000205941	0.149417	372
		373	0.2954	0.00030903	7,4156E-01	9,0571E-04	0.146177	0.13916	0.000229164	0.00016367	0.000239973	0.000171827	0.000267547	0.000191083	0.000275034	0.000196924	0.145118	373
		374	0.2892	0.00029854	7,1485E-01	8,7573E-04	0.149156	0.141996	0.000213411	0.000151378	0.000221288	0.000157524	0.000253261	0.000179644	0.000260404	0.000185364	0.147666	374
		375	0.283	0.0002884	6,6874E-01	8,4279E-04	0.147613	0.140527	0.000192865	0.00013729	0.000203138	0.000144334	0.00023851	0.000169783	0.000245885	0.000174713	0.148384	375
		376	0.2768	0.00027861	6,2796E-01	8,0575E-04	0.144438	0.137505	0.000174956	0.000125456	0.00018391	0.000131373	0.000223032	0.000159929	0.000230771	0.000164856	0.146026	376
		377	0.2706	0.00026915	5,8633E-01	7,6129E-04	0.142659	0.135811	0.000157811	0.000113626	0.000166383	0.000119541	0.000206005	0.000148327	0.000214518	0.000154128	0.143548	377
		378	0.2644	0.00026002	5,3413E-01	7,1053E-04	0.141479	0.134688	0.000138884	0.000100271	0.000148348	0.000106948	0.000187864	0.000135633	0.000196935	0.00014198	0.142069	378
		379	0.2582	0.00025119	4,9253E-01	6,6551E-04	0.141976	0.135161	0.000123719	8.92193e-05	0.000131302	9.47451e-05	0.000171835	0.000123918	0.000179849	0.000129776	0.141727	379
		380	0.252	0.00024266	4,4824E-01	6,1146E-04	0.14228	0.135451	0.00010877	7.83842e-05	0.000116244	8.38017e-05	0.000154088	0.000111042	0.000162961	0.00011748	0.142128	380
		381	0.2458	0.00023442	3,9321E-01	5,5611E-04	0.137334	0.130742	9.21763e-05	6.71871e-05	0.000100473	7.27856e-05	0.000136692	9.96343e-05	0.00014539	0.000105338	0.139807	381
		382	0.2396	0.00022646	3,4283E-01	4,9899E-04	0.134489	0.128034	7.76373e-05	5.69614e-05	8.49068e-05	6.20743e-05	0.000119558	8.77181e-05	0.000128125	9.36762e-05	0.135911	382
		383	0.2334	0.00021878	2,9853E-01	4,4337E-04	0.137409	0.130814	6.53124e-05	4.75977e-05	7.14748e-05	5.22796e-05	0.000103483	7.5415e-05	0.00011152	8.15666e-05	0.135949	383
		384	0.2272	0.00021135	2,5666E-01	3,8764E-04	0.131889	0.125558	5.42451e-05	4.00379e-05	5.97787e-05	4.38178e-05	8.80718e-05	6.50052e-05	9.57772e-05	7.02101e-05	0.134649	384
		385	0.221	0.00020417	2,1479E-01	3,3630E-04	0.129856	0.123623	4.38537e-05	3.252e-05	4.90494e-05	3.62789e-05	7.43223e-05	5.51142e-05	8.11971e-05	6.00597e-05	0.130872	385
		386	0.2148	0.00019724	1,7998E-01	2,8681E-04	0.131469	0.125158	3.54993e-05	2.62271e-05	3.96765e-05	2.93735e-05	6.16068e-05	4.55155e-05	6.79645e-05	5.03149e-05	0.130662	386
		387	0.2086	0.00019055	1,4860E-01	2,4081E-04	0.127521	0.1214	2.83157e-05	2.11109e-05	3.19075e-05	2.3669e-05	5.0233e-05	3.74514e-05	5.59199e-05	4.14835e-05	0.129495	387
		388	0.2024	0.00018408	1,1927E-01	2,0115E-04	0.127375	0.121261	2.19552e-05	1.63743e-05	2.51355e-05	1.87426e-05	4.07128e-05	3.03637e-05	4.54729e-05	3.39076e-05	0.127448	388
		389	0.1962	0.00017783	9,4026E-02	1,6399E-04	0.127086	0.120986	1.67206e-05	1.24786e-05	1.93379e-05	1.44265e-05	3.21748e-05	2.40121e-05	3.64438e-05	2.71879e-05	0.127231	389
		390	0.19	0.00017179	7,2734E-02	1,3107E-04	0.127372	0.121258	1.2495e-05	9.31888e-06	1.46078e-05	1.08988e-05	2.49033e-05	1.85731e-05	2.85391e-05	2.12926e-05	0.127229	390
		391	0.1838	0.00016596	5,5317E-02	1,0282E-04	0.122912	0.117012	9.18041e-06	6.91752e-06	1.08377e-05	8.1182e-06	1.88983e-05	1.42401e-05	2.19008e-05	1.64066e-05	0.125142	391
		392	0.1776	0.00016032	4,0099E-02	7,8975E-05	0.124261	0.118297	6.42867e-06	4.82903e-06	7.80454e-06	5.87328e-06	1.4026e-05	1.05359e-05	1.64621e-05	1.2388e-05	0.123586	392
		393	0.1714	0.00015488	2,8849E-02	5,9753E-05	0.122892	0.116993	4.46813e-06	3.36693e-06	5.4484e-06	4.09798e-06	1.02417e-05	7.71753e-06	1.21338e-05	9.12671e-06	0.123577	393
		394	0.1652	0.00014962	2,0678E-02	4,4546E-05	0.121159	0.115344	3.09384e-06	2.34066e-06	3.78099e-06	2.8538e-06	7.359e-06	5.56749e-06	8.80033e-06	6.64251e-06	0.122026	394
		395	0.159	0.00014454	1,3998E-02	3,2594E-05	0.116943	0.111329	2.02327e-06	1.54565e-06	2.55856e-06	1.94316e-06	5.18245e-06	3.95906e-06	6.27072e-06	4.76328e-06	0.119051	395
		396	0.1528	0.00013964	9,5104E-03	2,3015E-05	0.123443	0.117518	1.32803e-06	9.99459e-07	1.67565e-06	1.27256e-06	3.51669e-06	2.64662e-06	4.34957e-06	3.30284e-06	0.120193	396
		397	0.1466	0.0001349	6,1938E-03	1,5806E-05	0.118206	0.112532	8.35544e-07	6.36449e-07	1.08179e-06	8.17954e-07	2.31716e-06	1.76502e-06	2.91693e-06	2.20582e-06	0.120825	397
		398	0.1404	0.00013032	4,1718E-03	1,0446E-05	0.11708	0.111461	5.43669e-07	4.15197e-07	6.89606e-07	5.25823e-07	1.46662e-06	1.12005e-06	1.89189e-06	1.44254e-06	0.117643	398
		399	0.1342	0.00012589	8,7410E-06	4,8434E-06	0.121135	0.115321	1.1004e-09	8.32563e-10	2.72385e-07	2.08015e-07	6.49984e-07	4.91776e-07	1.0583e-06	8.05912e-07	0.119108	399
		400	0.128	0.00012162	1,4500E-05	8,4661E-06	0.111079	0.105747	1.76349e-09	1.36551e-09	1.43195e-09	1.09903e-09	1.08366e-06	8.39101e-07	8.66823e-07	6.65439e-07	0.116107	400
											0.463089	0.0676759			0.0172245	0.0100081	55.8608
											SPF	6.84274			UVAPF0	1.72106

## Sheet: P3A
		Wavelength nm	PPD action spectrum P(λ)	Erythema action spectrum E(λ)	UV-SSR source W.m-2nm-1 I(λ) for SPF	UVA radiation source W.m-2nm-1	Corrected absorbance	Absorbance	Sunburn effect E(λ)*I(λ)	Erythemal effectiveness E(λ)*I(λ)*10-A(λ)	Integral E(λ)*I(λ)	Integral E(λ)*I(λ)*10-A(λ)	PPD effect P(λ)*I(λ)	PPD effectiveness P(λ)*I(λ)*10-A(λ)	Integral P(λ)*I(λ)	Integral P(λ)*I(λ)*10-A(λ)	Absorbance integral	Critical wavelength calculus
weight test plate (g)	2.3468	290		1	8,7410E-06		2.21876	2.15664	8.741e-06	5.28198e-08
weight test plate after cream application (g)	2.4057	291		1	1,4500E-05		2.08661	2.02818	1.45e-05	1.18784e-07	1.16205e-05	8.5802e-08					2.15269
test plate weight after spreading the cream (g)	2.3954	292		1	2,6589E-05		1.96496	1.90994	2.6589e-05	2.88232e-07	2.05445e-05	2.03508e-07					2.02578	calculate
weight cream (g)	0.0486	293		1	4,5745E-05		1.84459	1.79294	4.5745e-05	6.54266e-07	3.6167e-05	4.71249e-07					1.90477	calculate
correction coefficient	1.02881	294		1	1,0057E-04		1.73511	1.68653	0.00010057	1.85078e-06	7.31575e-05	1.25252e-06					1.78985	calculate
		295		1	2,5894E-04		1.66052	1.61402	0.00025894	5.65823e-06	0.000179755	3.7545e-06					1.69782	calculate
		296		1	7,0349E-04		1.58496	1.54058	0.00070349	1.82936e-05	0.000481215	1.19759e-05					1.62274	calculate
Results		297		1	1,6776E-03		1.53451	1.49154	0.0016776	4.89981e-05	0.00119054	3.36458e-05					1.55973	calculate
SPF in vitro	10.4631	298		1	3,7268E-03		1.47188	1.43067	0.0037268	0.000125735	0.0027022	8.73663e-05					1.5032	calculate
UVAPF0	2.1517	299		0.80538	7,9381E-03		1.42373	1.38386	0.00639319	0.000240984	0.00505999	0.000183359					1.44781	calculate
Critical wavelength (nm)	366	300		0.64863	1,4782E-02		1.37422	1.33574	0.00958805	0.00040505	0.00799062	0.000323017					1.39898	calculate
		301		0.5224	2,5136E-02		1.34682	1.30911	0.013131	0.000590858	0.0113595	0.000497954					1.36052	calculate
		302		0.42073	4,1755E-02		1.31721	1.28033	0.0175676	0.000846257	0.0153493	0.000718558					1.33201	calculate
		303		0.33884	6,2231E-02		1.30602	1.26945	0.0210864	0.00104228	0.019327	0.00094427					1.31161	calculate
		304		0.2729	8,6903E-02		1.26336	1.22798	0.0237158	0.00129324	0.0224011	0.00116776					1.28469	calculate
		305		0.2729	1,2160E-01		1.22905	1.19464	0.0331846	0.00195833	0.0284502	0.00162579					1.2462	calculate
		306		0.17701	1,6148E-01		1.19003	1.15671	0.0285836	0.00184538	0.0308841	0.00190186					1.20954	calculate
		307		0.14256	1,9892E-01		1.17079	1.13801	0.028358	0.00191374	0.0284708	0.00187956					1.18041	calculate
		308		0.11482	2,4827E-01		1.15765	1.12523	0.0285064	0.00198286	0.0284322	0.0019483					1.16422	calculate
		309		0.09247	2,8937E-01		1.1302	1.09855	0.026758	0.00198271	0.0276322	0.00198279					1.14392	calculate
		310		0.074473	3,3580E-01		1.10483	1.07389	0.025008	0.0019645	0.025883	0.0019736					1.11751	calculate
		311		0.059979	3,8715E-01		1.09404	1.06341	0.0232209	0.00186998	0.0241145	0.00191724					1.09943	calculate
		312		0.048306	4,3105E-01		1.07593	1.0458	0.0208223	0.00174823	0.0220216	0.00180911					1.08499	calculate
		313		0.038905	4,8842E-01		1.05532	1.02577	0.019002	0.00167292	0.0199121	0.00171058					1.06563	calculate
		314		0.031333	5,1215E-01		1.04736	1.01804	0.0160472	0.00143892	0.0175246	0.00155592					1.05134	calculate
		315		0.025235	5,5668E-01		1.02451	0.995825	0.0140478	0.00132769	0.0150475	0.0013833					1.03594	calculate
		316		0.020324	5,9568E-01		1.00825	0.980022	0.0121066	0.00118787	0.0130772	0.00125778					1.01638	calculate
		317		0.016368	6,2562E-01		1.00944	0.981178	0.0102401	0.00100199	0.0111734	0.00109493					1.00885	calculate
		318		0.013183	6,5653E-01		0.98949	0.961784	0.00865503	0.000886704	0.00944759	0.000944348					0.999466	calculate
		319		0.010617	6,8787E-01		0.971263	0.944068	0.00730312	0.00078027	0.00797908	0.000833487					0.980377	calculate
		320	1	0.0085507	7,2362E-01	4,8434E-06	0.972857	0.945617	0.00618746	0.00065865	0.00674529	0.00071946	4.8434e-06	5.15576e-07			0.97206	calculate
		321	0.975	0.0068865	7,3706E-01	8,4661E-06	0.963203	0.936234	0.00507576	0.000552457	0.00563161	0.000605553	8.25445e-06	8.98431e-07	6.54892e-06	7.07004e-07	0.96803	calculate
		322	0.95	0.0055463	7,6771E-01	1,3558E-05	0.942336	0.915951	0.00425795	0.000486255	0.00466686	0.000519356	1.28801e-05	1.4709e-06	1.05673e-05	1.18467e-06	0.95277	calculate
		323	0.925	0.0044668	7,9546E-01	2,0742E-05	0.927461	0.901492	0.00355316	0.000419908	0.00390556	0.000453082	1.91863e-05	2.26742e-06	1.60332e-05	1.86916e-06	0.934899	calculate
		324	0.9	0.0035975	7,9867E-01	3,0321E-05	0.905735	0.880375	0.00287322	0.000356971	0.00321319	0.000388439	2.72889e-05	3.3904e-06	2.32376e-05	2.82891e-06	0.916598	calculate
		325	0.875	0.0028973	8,2900E-01	4,2940E-05	0.893531	0.868512	0.00240186	0.000306915	0.00263754	0.000331943	3.75725e-05	4.80109e-06	3.24307e-05	4.09574e-06	0.899633	calculate
		326	0.85	0.0023335	8,5593E-01	7,6011E-05	0.866017	0.841768	0.00199731	0.000271913	0.00219959	0.000289414	6.46094e-05	8.79587e-06	5.10909e-05	6.79848e-06	0.879774	calculate
		327	0.825	0.0018793	8,7912E-01	9,8450E-05	0.834834	0.811459	0.00165213	0.000241663	0.00182472	0.000256788	8.12212e-05	1.18805e-05	7.29153e-05	1.03382e-05	0.850425	calculate
		328	0.8	0.0015136	8,9506E-01	1,2153E-04	0.816971	0.794096	0.00135476	0.000206487	0.00150345	0.000224075	9.7224e-05	1.48184e-05	8.92226e-05	1.33495e-05	0.825903	calculate
		329	0.775	0.0014125	9,0097E-01	1,5055E-04	0.803201	0.780712	0.00127262	0.000200215	0.00131369	0.000203351	0.000116676	1.83561e-05	0.00010695	1.65873e-05	0.810086	calculate
		330	0.75	0.0013646	9,1609E-01	1,8111E-04	0.774359	0.752677	0.0012501	0.000210177	0.00126136	0.000205196	0.000135833	2.28373e-05	0.000126254	2.05967e-05	0.78878	calculate
		331	0.725	0.0013183	9,4342E-01	2,1323E-04	0.753398	0.732303	0.00124371	0.000219443	0.0012469	0.00021481	0.000154592	2.72765e-05	0.000145212	2.50569e-05	0.763878	calculate
		332	0.7	0.0012735	9,4442E-01	2,4435E-04	0.730048	0.709607	0.00120272	0.000223932	0.00122321	0.000221687	0.000171045	3.18465e-05	0.000162818	2.95615e-05	0.741723	calculate
		333	0.675	0.0012303	9,4315E-01	2,8332E-04	0.685076	0.665894	0.00116036	0.000239616	0.00118154	0.000231774	0.000191241	3.94916e-05	0.000181143	3.56691e-05	0.707562	calculate
		334	0.65	0.0011885	9,5706E-01	3,1863E-04	0.676006	0.657077	0.00113747	0.000239846	0.00114891	0.000239731	0.000207109	4.36711e-05	0.000199175	4.15814e-05	0.680541	calculate
		335	0.625	0.0011482	9,6627E-01	3,5892E-04	0.65787	0.63945	0.00110947	0.000243919	0.00112347	0.000241883	0.000224325	4.93182e-05	0.000215717	4.64947e-05	0.666938	calculate
		336	0.6	0.0011092	9,7713E-01	3,9795E-04	0.644165	0.626129	0.00108383	0.000245922	0.00109665	0.00024492	0.00023877	5.41769e-05	0.000231547	5.17476e-05	0.651018	calculate
		337	0.575	0.0010715	9,7698E-01	4,3869E-04	0.6021	0.585242	0.00104683	0.000261684	0.00106533	0.000253803	0.000252247	6.30558e-05	0.000245508	5.86164e-05	0.623133	calculate
		338	0.55	0.0010351	9,9667E-01	4,7781E-04	0.583223	0.566893	0.00103165	0.000269346	0.00103924	0.000265515	0.000262796	6.86112e-05	0.000257521	6.58335e-05	0.592662	calculate
		339	0.525	0.001	9,9387E-01	5,1977E-04	0.559251	0.543592	0.00099387	0.000274207	0.00101276	0.000271776	0.000272879	7.52868e-05	0.000267837	7.1949e-05	0.571237	calculate
		340	0.5	0.00096605	1,0069E+00	5,6084E-04	0.536488	0.521467	0.000972716	0.000282812	0.000983293	0.000278509	0.00028042	8.15306e-05	0.00027665	7.84087e-05	0.54787	calculate
		341	0.4938	0.00093325	1,0118E+00	5,9985E-04	0.506606	0.492421	0.000944262	0.000294095	0.000958489	0.000288453	0.000296206	9.22546e-05	0.000288313	8.68926e-05	0.521547	calculate
		342	0.4876	0.00090157	1,0114E+00	6,3844E-04	0.491199	0.477446	0.000911848	0.000294255	0.000928055	0.000294175	0.000311303	0.000100458	0.000303755	9.63563e-05	0.498902	calculate
		343	0.4814	0.00087096	1,0214E+00	6,7395E-04	0.458571	0.445731	0.000889599	0.000309473	0.000900723	0.000301864	0.00032444	0.000112866	0.000317871	0.000106662	0.474885	calculate
		344	0.4752	0.0008414	1,0251E+00	7,1232E-04	0.446299	0.433802	0.000862519	0.000308653	0.000876059	0.000309063	0.000338494	0.00012113	0.000331467	0.000116998	0.452435	calculate
		345	0.469	0.00081283	1,0328E+00	7,4679E-04	0.429278	0.417258	0.000839491	0.000312419	0.000851005	0.000310536	0.000350245	0.000130345	0.000344369	0.000125737	0.437788	calculate
		346	0.4628	0.00078524	1,0344E+00	7,7836E-04	0.414387	0.402784	0.000812252	0.000312827	0.000825872	0.000312623	0.000360225	0.000138735	0.000355235	0.00013454	0.421833	calculate
		347	0.4566	0.00075858	1,0395E+00	8,1797E-04	0.389219	0.378321	0.000788544	0.000321815	0.000800398	0.000317321	0.000373485	0.000152424	0.000366855	0.00014558	0.401803	calculate
		348	0.4504	0.00073282	1,0269E+00	8,4269E-04	0.370012	0.359651	0.000752533	0.000321007	0.000770538	0.000321411	0.000379548	0.000161903	0.000376516	0.000157164	0.379616	calculate
		349	0.4442	0.00070795	1,0454E+00	8,7535E-04	0.361991	0.351855	0.000740091	0.000321584	0.000746312	0.000321295	0.00038883	0.000168954	0.000384189	0.000165429	0.366001	calculate
		350	0.438	0.00068391	1,0419E+00	9,0444E-04	0.343856	0.334228	0.000712566	0.000322827	0.000726328	0.000322205	0.000396145	0.000179473	0.000392488	0.000174214	0.352923	calculate
		351	0.4318	0.00066069	1,0398E+00	9,2876E-04	0.331538	0.322254	0.000686985	0.000320192	0.000699776	0.000321509	0.000401039	0.000186917	0.000398592	0.000183195	0.337697	calculate
		352	0.4256	0.00063826	1,0392E+00	9,4861E-04	0.322645	0.313611	0.00066328	0.000315538	0.000675133	0.000317865	0.000403728	0.000192063	0.000402383	0.00018949	0.327091	calculate
		353	0.4194	0.0006166	1,0428E+00	9,7333E-04	0.321794	0.312784	0.00064299	0.000306486	0.000653135	0.000311012	0.000408215	0.000194578	0.000405972	0.000193321	0.32222	calculate
		354	0.4132	0.00059566	1,0457E+00	9,8625E-04	0.309592	0.300923	0.000622882	0.000305361	0.000632936	0.000305924	0.000407519	0.000199782	0.000407867	0.00019718	0.315693	calculate
		355	0.407	0.00057544	1,0353E+00	1,0094E-03	0.308847	0.300199	0.000595753	0.000292563	0.000609317	0.000298962	0.000410826	0.000201749	0.000409172	0.000200765	0.309219	calculate
		356	0.4008	0.0005559	1,0393E+00	1,0281E-03	0.288378	0.280303	0.000577747	0.000297413	0.00058675	0.000294988	0.000412062	0.000212122	0.000411444	0.000206935	0.298612	calculate
		357	0.3946	0.00053703	1,0266E+00	1,0446E-03	0.287684	0.279629	0.000551315	0.00028426	0.000564531	0.000290836	0.000412199	0.000212531	0.000412131	0.000212327	0.288031	calculate
		358	0.3884	0.0005188	1,0353E+00	1,0617E-03	0.285489	0.277495	0.000537114	0.000278341	0.000544214	0.0002813	0.000412364	0.000213694	0.000412282	0.000213112	0.286587	calculate
		359	0.3822	0.00050119	1,0371E+00	1,0783E-03	0.281222	0.273348	0.000519784	0.00027202	0.000528449	0.00027518	0.000412126	0.000215679	0.000412245	0.000214686	0.283356	calculate
		360	0.376	0.00048417	1,0254E+00	1,0861E-03	0.274006	0.266334	0.000496468	0.000264171	0.000508126	0.000268095	0.000408374	0.000217296	0.00041025	0.000216487	0.277614	calculate
		361	0.3698	0.00046774	1,0230E+00	1,0978E-03	0.275461	0.267748	0.000478498	0.000253758	0.000487483	0.000258964	0.000405966	0.000215293	0.00040717	0.000216294	0.274733	calculate
		362	0.3636	0.00045186	1,0162E+00	1,0948E-03	0.271054	0.263465	0.00045918	0.000245996	0.000468839	0.000249877	0.000398069	0.000213258	0.000402018	0.000214275	0.273257	calculate
		363	0.3574	0.00043652	9,9840E-01	1,0995E-03	0.250685	0.243666	0.000435822	0.000244694	0.000447501	0.000245345	0.000392961	0.00022063	0.000395515	0.000216944	0.26087	calculate
		364	0.3512	0.0004217	9,9602E-01	1,1001E-03	0.255203	0.248057	0.000420022	0.000233383	0.000427922	0.000239039	0.000386355	0.000214676	0.000389658	0.000217653	0.252944	calculate
		365	0.345	0.00040738	9,6745E-01	1,0927E-03	0.244173	0.237336	0.00039412	0.000224623	0.000407071	0.000229003	0.000376981	0.000214856	0.000381668	0.000214766	0.249688	365
		366	0.3388	0.00039355	9,6479E-01	1,0866E-03	0.241116	0.234365	0.000379693	0.00021793	0.000386906	0.000221277	0.00036814	0.000211299	0.000372561	0.000213077	0.242645	366
		367	0.3326	0.00038019	9,3892E-01	1,0824E-03	0.239053	0.232359	0.000356968	0.000205862	0.000368331	0.000211896	0.000360006	0.000207614	0.000364073	0.000209457	0.240084	367
		368	0.3264	0.00036728	9,1910E-01	1,0712E-03	0.231111	0.22464	0.000337567	0.000198266	0.000347268	0.000202064	0.00034964	0.000205357	0.000354823	0.000206486	0.235082	368
		369	0.3202	0.00035481	8,7252E-01	1,0263E-03	0.238597	0.231916	0.000309579	0.000178721	0.000323573	0.000188494	0.000328621	0.000189714	0.00033913	0.000197536	0.234854	369
		370	0.314	0.00034277	8,4731E-01	9,9533E-04	0.220224	0.214057	0.000290432	0.000174913	0.000300006	0.000176817	0.000312534	0.000188223	0.000320577	0.000188969	0.22941	370
		371	0.3078	0.00033113	8,1229E-01	9,7028E-04	0.226359	0.220021	0.000268974	0.000159717	0.000279703	0.000167315	0.000298652	0.00017734	0.000305593	0.000182782	0.223291	371
		372	0.3016	0.00031989	7,8396E-01	9,3674E-04	0.223858	0.21759	0.000250781	0.000149774	0.000259877	0.000154745	0.000282521	0.00016873	0.000290586	0.000173035	0.225109	372
		373	0.2954	0.00030903	7,4156E-01	9,0571E-04	0.221031	0.214843	0.000229164	0.000137758	0.000239973	0.000143766	0.000267547	0.00016083	0.000275034	0.00016478	0.222445	373
		374	0.2892	0.00029854	7,1485E-01	8,7573E-04	0.219734	0.213581	0.000213411	0.000128672	0.000221288	0.000133215	0.000253261	0.000152699	0.000260404	0.000156764	0.220383	374
		375	0.283	0.0002884	6,6874E-01	8,4279E-04	0.220015	0.213854	0.000192865	0.000116208	0.000203138	0.00012244	0.00023851	0.000143711	0.000245885	0.000148205	0.219874	375
		376	0.2768	0.00027861	6,2796E-01	8,0575E-04	0.216025	0.209976	0.000174956	0.000106391	0.00018391	0.0001113	0.000223032	0.000135626	0.000230771	0.000139668	0.21802	376
		377	0.2706	0.00026915	5,8633E-01	7,6129E-04	0.208983	0.203131	0.000157811	9.75335e-05	0.000166383	0.000101962	0.000206005	0.00012732	0.000214518	0.000131473	0.212504	377
		378	0.2644	0.00026002	5,3413E-01	7,1053E-04	0.205806	0.200044	0.000138884	8.64664e-05	0.000148348	9.2e-05	0.000187864	0.00011696	0.000196935	0.00012214	0.207394	378
		379	0.2582	0.00025119	4,9253E-01	6,6551E-04	0.207504	0.201694	0.000123719	7.6724e-05	0.000131302	8.15952e-05	0.000171835	0.000106563	0.000179849	0.000111762	0.206655	379
		380	0.252	0.00024266	4,4824E-01	6,1146E-04	0.206365	0.200587	0.00010877	6.76307e-05	0.000116244	7.21773e-05	0.000154088	9.58084e-05	0.000162961	0.000101186	0.206935	380
		381	0.2458	0.00023442	3,9321E-01	5,5611E-04	0.19932	0.193739	9.21763e-05	5.82505e-05	0.000100473	6.29406e-05	0.000136692	8.63819e-05	0.00014539	9.10951e-05	0.202843	381
		382	0.2396	0.00022646	3,4283E-01	4,9899E-04	0.198044	0.192499	7.76373e-05	4.92069e-05	8.49068e-05	5.37287e-05	0.000119558	7.57765e-05	0.000128125	8.10792e-05	0.198682	382
		383	0.2334	0.00021878	2,9853E-01	4,4337E-04	0.199136	0.19356	6.53124e-05	4.12914e-05	7.14748e-05	4.52492e-05	0.000103483	6.54231e-05	0.00011152	7.05998e-05	0.19859	383
		384	0.2272	0.00021135	2,5666E-01	3,8764E-04	0.192884	0.187483	5.42451e-05	3.47918e-05	5.97787e-05	3.80416e-05	8.80718e-05	5.64876e-05	9.57772e-05	6.09554e-05	0.19601	384
		385	0.221	0.00020417	2,1479E-01	3,3630E-04	0.194477	0.189031	4.38537e-05	2.8024e-05	4.90494e-05	3.14079e-05	7.43223e-05	4.74944e-05	8.11971e-05	5.1991e-05	0.19368	385
		386	0.2148	0.00019724	1,7998E-01	2,8681E-04	0.195746	0.190265	3.54993e-05	2.2619e-05	3.96765e-05	2.53215e-05	6.16068e-05	3.92539e-05	6.79645e-05	4.33742e-05	0.195111	386
		387	0.2086	0.00019055	1,4860E-01	2,4081E-04	0.185979	0.180772	2.83157e-05	1.84522e-05	3.19075e-05	2.05356e-05	5.0233e-05	3.27348e-05	5.59199e-05	3.59943e-05	0.190863	387
		388	0.2024	0.00018408	1,1927E-01	2,0115E-04	0.188837	0.18355	2.19552e-05	1.42135e-05	2.51355e-05	1.63329e-05	4.07128e-05	2.63569e-05	4.54729e-05	2.95458e-05	0.187408	388
		389	0.1962	0.00017783	9,4026E-02	1,6399E-04	0.185119	0.179935	1.67206e-05	1.09178e-05	1.93379e-05	1.25656e-05	3.21748e-05	2.10086e-05	3.64438e-05	2.36827e-05	0.186978	389
		390	0.19	0.00017179	7,2734E-02	1,3107E-04	0.185288	0.1801	1.2495e-05	8.15544e-06	1.46078e-05	9.53661e-06	2.49033e-05	1.62543e-05	2.85391e-05	1.86315e-05	0.185203	390
		391	0.1838	0.00016596	5,5317E-02	1,0282E-04	0.185583	0.180386	9.18041e-06	5.98797e-06	1.08377e-05	7.0717e-06	1.88983e-05	1.23265e-05	2.19008e-05	1.42904e-05	0.185435	391
		392	0.1776	0.00016032	4,0099E-02	7,8975E-05	0.184464	0.179299	6.42867e-06	4.20394e-06	7.80454e-06	5.09596e-06	1.4026e-05	9.17209e-06	1.64621e-05	1.07493e-05	0.185023	392
		393	0.1714	0.00015488	2,8849E-02	5,9753E-05	0.178442	0.173446	4.46813e-06	2.96267e-06	5.4484e-06	3.58331e-06	1.02417e-05	6.79091e-06	1.21338e-05	7.9815e-06	0.181453	393
		394	0.1652	0.00014962	2,0678E-02	4,4546E-05	0.175446	0.170533	3.09384e-06	2.06563e-06	3.78099e-06	2.51415e-06	7.359e-06	4.91329e-06	8.80033e-06	5.8521e-06	0.176944	394
		395	0.159	0.00014454	1,3998E-02	3,2594E-05	0.173839	0.168972	2.02327e-06	1.35586e-06	2.55856e-06	1.71074e-06	5.18245e-06	3.47292e-06	6.27072e-06	4.19311e-06	0.174643	395
		396	0.1528	0.00013964	9,5104E-03	2,3015E-05	0.176281	0.171346	1.32803e-06	8.84967e-07	1.67565e-06	1.12041e-06	3.51669e-06	2.34344e-06	4.34957e-06	2.90818e-06	0.17506	396
		397	0.1466	0.0001349	6,1938E-03	1,5806E-05	0.17251	0.16768	8.35544e-07	5.61641e-07	1.08179e-06	7.23304e-07	2.31716e-06	1.55756e-06	2.91693e-06	1.9505e-06	0.174396	397
		398	0.1404	0.00013032	4,1718E-03	1,0446E-05	0.168927	0.164197	5.43669e-07	3.68475e-07	6.89606e-07	4.65058e-07	1.46662e-06	9.9401e-07	1.89189e-06	1.27579e-06	0.170718	398
		399	0.1342	0.00012589	8,7410E-06	4,8434E-06	0.169095	0.16436	1.1004e-09	7.45517e-10	2.72385e-07	1.8461e-07	6.49984e-07	4.4036e-07	1.0583e-06	7.17185e-07	0.169011	399
		400	0.128	0.00012162	1,4500E-05	8,4661E-06	0.164534	0.159927	1.76349e-09	1.20737e-09	1.43195e-09	9.76442e-10	1.08366e-06	7.41924e-07	8.66823e-07	5.91142e-07	0.166814	400
											0.463089	0.0442594			0.0172245	0.00800505	70.8468
											SPF	10.4631			UVAPF0	2.1517

## Sheet: P4A
		Wavelength nm	PPD action spectrum P(λ)	Erythema action spectrum E(λ)	UV-SSR source W.m-2nm-1 I(λ) for SPF	UVA radiation source W.m-2nm-1	Corrected absorbance	Absorbance	Sunburn effect E(λ)*I(λ)	Erythemal effectiveness E(λ)*I(λ)*10-A(λ)	Integral E(λ)*I(λ)	Integral E(λ)*I(λ)*10-A(λ)	PPD effect P(λ)*I(λ)	PPD effectiveness P(λ)*I(λ)*10-A(λ)	Integral P(λ)*I(λ)	Integral P(λ)*I(λ)*10-A(λ)	Absorbance integral	Critical wavelength calculus
weight test plate (g)	2.3457	290		1	8,7410E-06		2.88779	2.80116	8.741e-06	1.1318e-08
weight test plate after cream application (g)	2.4079	291		1	1,4500E-05		2.68472	2.60417	1.45e-05	2.99676e-08	1.16205e-05	2.06428e-08					2.78625
test plate weight after spreading the cream (g)	2.3942	292		1	2,6589E-05		2.4924	2.41763	2.6589e-05	8.55667e-08	2.05445e-05	5.77671e-08					2.58856	calculez
weight cream (g)	0.0485	293		1	4,5745E-05		2.30733	2.23811	4.5745e-05	2.25431e-07	3.6167e-05	1.55499e-07					2.39986	calculez
correction coefficient	1.03093	294		1	1,0057E-04		2.16042	2.09561	0.00010057	6.95103e-07	7.31575e-05	4.60267e-07					2.23387	calculez
		295		1	2,5894E-04		2.04874	1.98727	0.00025894	2.31453e-06	0.000179755	1.50482e-06					2.10458	calculez
		296		1	7,0349E-04		1.93955	1.88136	0.00070349	8.08558e-06	0.000481215	5.20006e-06					1.99414	calculez
Results		297		1	1,6776E-03		1.86805	1.812	0.0016776	2.27323e-05	0.00119054	1.54089e-05					1.9038	calculez
SPF in vitro	14.066	298		1	3,7268E-03		1.77418	1.72095	0.0037268	6.26842e-05	0.0027022	4.27082e-05					1.82111	calculez
UVAPF0	2.1467	299		0.80538	7,9381E-03		1.7229	1.67121	0.00639319	0.000121008	0.00505999	9.18463e-05					1.74854	calculez
Critical wavelength (nm)	366	300		0.64863	1,4782E-02		1.66609	1.61611	0.00958805	0.000206842	0.00799062	0.000163925					1.6945	calculez
		301		0.5224	2,5136E-02		1.62364	1.57494	0.013131	0.00031236	0.0113595	0.000259601					1.64487	calculez
		302		0.42073	4,1755E-02		1.58318	1.53569	0.0175676	0.000458701	0.0153493	0.00038553					1.60341	calculez
		303		0.33884	6,2231E-02		1.55683	1.51012	0.0210864	0.000585024	0.019327	0.000521863					1.57	calculez
		304		0.2729	8,6903E-02		1.50025	1.45524	0.0237158	0.000749529	0.0224011	0.000667277					1.52854	calculez
		305		0.2729	1,2160E-01		1.45341	1.40981	0.0331846	0.00116823	0.0284502	0.00095888					1.47683	calculez
		306		0.17701	1,6148E-01		1.40927	1.367	0.0285836	0.00111389	0.0308841	0.00114106					1.43134	calculez
		307		0.14256	1,9892E-01		1.36426	1.32333	0.028358	0.00122579	0.0284708	0.00116984					1.38677	calculez
		308		0.11482	2,4827E-01		1.34945	1.30897	0.0285064	0.00127495	0.0284322	0.00125037					1.35685	calculez
		309		0.09247	2,8937E-01		1.31743	1.27791	0.026758	0.00128832	0.0276322	0.00128163					1.33344	calculez
		310		0.074473	3,3580E-01		1.29335	1.25455	0.025008	0.00127271	0.025883	0.00128052					1.30539	calculez
		311		0.059979	3,8715E-01		1.26831	1.23026	0.0232209	0.0012519	0.0241145	0.0012623					1.28083	calculez
		312		0.048306	4,3105E-01		1.26172	1.22386	0.0208223	0.00113976	0.0220216	0.00119583					1.26501	calculez
		313		0.038905	4,8842E-01		1.2248	1.18806	0.019002	0.00113239	0.0199121	0.00113608					1.24326	calculez
		314		0.031333	5,1215E-01		1.21242	1.17605	0.0160472	0.000983964	0.0175246	0.00105818					1.21861	calculez
		315		0.025235	5,5668E-01		1.18352	1.14801	0.0140478	0.000920648	0.0150475	0.000952306					1.19797	calculez
		316		0.020324	5,9568E-01		1.17543	1.14016	0.0121066	0.000808342	0.0130772	0.000864495					1.17947	calculez
		317		0.016368	6,2562E-01		1.17224	1.13707	0.0102401	0.000688754	0.0111734	0.000748548					1.17383	calculez
		318		0.013183	6,5653E-01		1.13205	1.09809	0.00865503	0.000638584	0.00944759	0.000663669					1.15215	calculez
		319		0.010617	6,8787E-01		1.10994	1.07664	0.00730312	0.000566978	0.00797908	0.000602781					1.121	calculez
		320	1	0.0085507	7,2362E-01	4,8434E-06	1.10313	1.07003	0.00618746	0.000487962	0.00674529	0.00052747	4.8434e-06	3.81966e-07			1.10653	calculez
		321	0.975	0.0068865	7,3706E-01	8,4661E-06	1.08619	1.05361	0.00507576	0.000416208	0.00563161	0.000452085	8.25445e-06	6.76857e-07	6.54892e-06	5.29411e-07	1.09466	calculez
		322	0.95	0.0055463	7,6771E-01	1,3558E-05	1.05777	1.02603	0.00425795	0.000372764	0.00466686	0.000394486	1.28801e-05	1.12759e-06	1.05673e-05	9.02225e-07	1.07198	calculez
		323	0.925	0.0044668	7,9546E-01	2,0742E-05	1.05168	1.02013	0.00355316	0.000315454	0.00390556	0.000344109	1.91863e-05	1.70339e-06	1.60332e-05	1.41549e-06	1.05472	calculez
		324	0.9	0.0035975	7,9867E-01	3,0321E-05	1.01508	0.984624	0.00287322	0.000277519	0.00321319	0.000296486	2.72889e-05	2.63579e-06	2.32376e-05	2.16959e-06	1.03338	calculez
		325	0.875	0.0028973	8,2900E-01	4,2940E-05	1.01475	0.984308	0.00240186	0.000232166	0.00263754	0.000254842	3.75725e-05	3.63178e-06	3.24307e-05	3.13379e-06	1.01491	calculez
		326	0.85	0.0023335	8,5593E-01	7,6011E-05	0.960622	0.931804	0.00199731	0.000218687	0.00219959	0.000225426	6.46094e-05	7.07413e-06	5.10909e-05	5.35296e-06	0.987686	calculez
		327	0.825	0.0018793	8,7912E-01	9,8450E-05	0.95228	0.923712	0.00165213	0.000184401	0.00182472	0.000201544	8.12212e-05	9.06545e-06	7.29153e-05	8.06979e-06	0.956451	calculez
		328	0.8	0.0015136	8,9506E-01	1,2153E-04	0.928025	0.900184	0.00135476	0.000159896	0.00150345	0.000172149	9.7224e-05	1.14749e-05	8.92226e-05	1.02702e-05	0.940153	calculez
		329	0.775	0.0014125	9,0097E-01	1,5055E-04	0.898329	0.871379	0.00127262	0.000160831	0.00131369	0.000160364	0.000116676	1.47453e-05	0.00010695	1.31101e-05	0.913177	calculez
		330	0.75	0.0013646	9,1609E-01	1,8111E-04	0.865291	0.839333	0.0012501	0.000170472	0.00126136	0.000165651	0.000135833	1.8523e-05	0.000126254	1.66342e-05	0.88181	calculez
		331	0.725	0.0013183	9,4342E-01	2,1323E-04	0.843906	0.818589	0.00124371	0.000178161	0.0012469	0.000174316	0.000154592	2.21452e-05	0.000145212	2.03341e-05	0.854599	calculez
		332	0.7	0.0012735	9,4442E-01	2,4435E-04	0.815293	0.790834	0.00120272	0.000184023	0.00122321	0.000181092	0.000171045	2.61708e-05	0.000162818	2.4158e-05	0.829599	calculez
		333	0.675	0.0012303	9,4315E-01	2,8332E-04	0.779455	0.756072	0.00116036	0.000192813	0.00118154	0.000188418	0.000191241	3.17779e-05	0.000181143	2.89744e-05	0.797374	calculez
		334	0.65	0.0011885	9,5706E-01	3,1863E-04	0.743447	0.721143	0.00113747	0.000205349	0.00114891	0.000199081	0.000207109	3.73898e-05	0.000199175	3.45839e-05	0.761451	calculez
		335	0.625	0.0011482	9,6627E-01	3,5892E-04	0.724637	0.702898	0.00110947	0.00020916	0.00112347	0.000207254	0.000224325	4.22903e-05	0.000215717	3.98401e-05	0.734042	calculez
		336	0.6	0.0011092	9,7713E-01	3,9795E-04	0.699078	0.678106	0.00108383	0.000216713	0.00109665	0.000212936	0.00023877	4.77421e-05	0.000231547	4.50162e-05	0.711857	calculez
		337	0.575	0.0010715	9,7698E-01	4,3869E-04	0.661727	0.641875	0.00104683	0.000228114	0.00106533	0.000222413	0.000252247	5.49666e-05	0.000245508	5.13543e-05	0.680402	calculez
		338	0.55	0.0010351	9,9667E-01	4,7781E-04	0.610606	0.592287	0.00103165	0.000252888	0.00103924	0.000240501	0.000262796	6.44188e-05	0.000257521	5.96927e-05	0.636166	calculez
		339	0.525	0.001	9,9387E-01	5,1977E-04	0.587662	0.570032	0.00099387	0.000256843	0.00101276	0.000254865	0.000272879	7.05194e-05	0.000267837	6.74691e-05	0.599134	calculez
		340	0.5	0.00096605	1,0069E+00	5,6084E-04	0.575706	0.558435	0.000972716	0.000258392	0.000983293	0.000257618	0.00028042	7.44909e-05	0.00027665	7.25051e-05	0.581684	calculez
		341	0.4938	0.00093325	1,0118E+00	5,9985E-04	0.523749	0.508036	0.000944262	0.000282712	0.000958489	0.000270552	0.000296206	8.8684e-05	0.000288313	8.15874e-05	0.549727	calculez
		342	0.4876	0.00090157	1,0114E+00	6,3844E-04	0.50846	0.493206	0.000911848	0.000282789	0.000928055	0.00028275	0.000311303	9.65436e-05	0.000303755	9.26138e-05	0.516104	calculez
		343	0.4814	0.00087096	1,0214E+00	6,7395E-04	0.487335	0.472715	0.000889599	0.000289641	0.000900723	0.000286215	0.00032444	0.000105633	0.000317871	0.000101088	0.497897	calculez
		344	0.4752	0.0008414	1,0251E+00	7,1232E-04	0.463766	0.449853	0.000862519	0.000296485	0.000876059	0.000293063	0.000338494	0.000116355	0.000331467	0.000110994	0.47555	calculez
		345	0.469	0.00081283	1,0328E+00	7,4679E-04	0.441544	0.428298	0.000839491	0.000303719	0.000851005	0.000300102	0.000350245	0.000126715	0.000344369	0.000121535	0.452655	calculez
		346	0.4628	0.00078524	1,0344E+00	7,7836E-04	0.409864	0.397568	0.000812252	0.000316102	0.000825872	0.00030991	0.000360225	0.000140188	0.000355235	0.000133451	0.425704	calculez
		347	0.4566	0.00075858	1,0395E+00	8,1797E-04	0.389029	0.377358	0.000788544	0.000321956	0.000800398	0.000319029	0.000373485	0.000152491	0.000366855	0.000146339	0.399447	calculez
		348	0.4504	0.00073282	1,0269E+00	8,4269E-04	0.3755	0.364235	0.000752533	0.000316975	0.000770538	0.000319466	0.000379548	0.00015987	0.000376516	0.00015618	0.382265	calculez
		349	0.4442	0.00070795	1,0454E+00	8,7535E-04	0.365084	0.354132	0.000740091	0.000319302	0.000746312	0.000318138	0.00038883	0.000167755	0.000384189	0.000163812	0.370292	calculez
		350	0.438	0.00068391	1,0419E+00	9,0444E-04	0.340094	0.329891	0.000712566	0.000325635	0.000726328	0.000322468	0.000396145	0.000181034	0.000392488	0.000174395	0.352589	calculez
		351	0.4318	0.00066069	1,0398E+00	9,2876E-04	0.343871	0.333554	0.000686985	0.000311227	0.000699776	0.000318431	0.000401039	0.000181684	0.000398592	0.000181359	0.341982	calculez
		352	0.4256	0.00063826	1,0392E+00	9,4861E-04	0.317003	0.307493	0.00066328	0.000319664	0.000675133	0.000315445	0.000403728	0.000194574	0.000402383	0.000188129	0.330437	calculez
		353	0.4194	0.0006166	1,0428E+00	9,7333E-04	0.31435	0.30492	0.00064299	0.000311784	0.000653135	0.000315724	0.000408215	0.000197942	0.000405972	0.000196258	0.315677	calculez
		354	0.4132	0.00059566	1,0457E+00	9,8625E-04	0.301245	0.292207	0.000622882	0.000311287	0.000632936	0.000311536	0.000407519	0.000203659	0.000407867	0.0002008	0.307797	calculez
		355	0.407	0.00057544	1,0353E+00	1,0094E-03	0.294429	0.285596	0.000595753	0.000302439	0.000609317	0.000306863	0.000410826	0.000208559	0.000409172	0.000206109	0.297837	calculez
		356	0.4008	0.0005559	1,0393E+00	1,0281E-03	0.275206	0.26695	0.000577747	0.000306571	0.00058675	0.000304505	0.000412062	0.000218654	0.000411444	0.000213606	0.284817	calculez
		357	0.3946	0.00053703	1,0266E+00	1,0446E-03	0.275757	0.267484	0.000551315	0.000292175	0.000564531	0.000299373	0.000412199	0.000218449	0.000412131	0.000218552	0.275481	calculez
		358	0.3884	0.0005188	1,0353E+00	1,0617E-03	0.272896	0.264709	0.000537114	0.00028653	0.000544214	0.000289353	0.000412364	0.000219981	0.000412282	0.000219215	0.274326	calculez
		359	0.3822	0.00050119	1,0371E+00	1,0783E-03	0.262404	0.254532	0.000519784	0.000284066	0.000528449	0.000285298	0.000412126	0.00022523	0.000412245	0.000222605	0.26765	calculez
		360	0.376	0.00048417	1,0254E+00	1,0861E-03	0.258508	0.250753	0.000496468	0.000273768	0.000508126	0.000278917	0.000408374	0.00022519	0.00041025	0.00022521	0.260456	calculez
		361	0.3698	0.00046774	1,0230E+00	1,0978E-03	0.269473	0.261389	0.000478498	0.000257281	0.000487483	0.000265524	0.000405966	0.000218282	0.00040717	0.000221736	0.263991	361
		362	0.3636	0.00045186	1,0162E+00	1,0948E-03	0.254352	0.246722	0.00045918	0.000255641	0.000468839	0.000256461	0.000398069	0.000221619	0.000402018	0.00021995	0.261913	362
		363	0.3574	0.00043652	9,9840E-01	1,0995E-03	0.233803	0.226789	0.000435822	0.000254393	0.000447501	0.000255017	0.000392961	0.000229376	0.000395515	0.000225497	0.244078	363
		364	0.3512	0.0004217	9,9602E-01	1,1001E-03	0.239822	0.232627	0.000420022	0.000241796	0.000427922	0.000248095	0.000386355	0.000222415	0.000389658	0.000225895	0.236812	364
		365	0.345	0.00040738	9,6745E-01	1,0927E-03	0.239176	0.232001	0.00039412	0.000227223	0.000407071	0.00023451	0.000376981	0.000217342	0.000381668	0.000219879	0.239499	365
		366	0.3388	0.00039355	9,6479E-01	1,0866E-03	0.237083	0.22997	0.000379693	0.000219963	0.000386906	0.000223593	0.00036814	0.00021327	0.000372561	0.000215306	0.238129	366
		367	0.3326	0.00038019	9,3892E-01	1,0824E-03	0.223019	0.216328	0.000356968	0.000213604	0.000368331	0.000216784	0.000360006	0.000215422	0.000364073	0.000214346	0.230051	367
		368	0.3264	0.00036728	9,1910E-01	1,0712E-03	0.235272	0.228214	0.000337567	0.000196376	0.000347268	0.00020499	0.00034964	0.000203399	0.000354823	0.000209411	0.229145	368
		369	0.3202	0.00035481	8,7252E-01	1,0263E-03	0.215188	0.208733	0.000309579	0.000188618	0.000323573	0.000192497	0.000328621	0.00020022	0.00033913	0.00020181	0.22523	369
		370	0.314	0.00034277	8,4731E-01	9,9533E-04	0.209403	0.20312	0.000290432	0.000179326	0.000300006	0.000183972	0.000312534	0.000192972	0.000320577	0.000196596	0.212295	370
		371	0.3078	0.00033113	8,1229E-01	9,7028E-04	0.223662	0.216952	0.000268974	0.000160712	0.000279703	0.000170019	0.000298652	0.000178445	0.000305593	0.000185708	0.216532	371
		372	0.3016	0.00031989	7,8396E-01	9,3674E-04	0.20818	0.201935	0.000250781	0.00015528	0.000259877	0.000157996	0.000282521	0.000174932	0.000290586	0.000176689	0.215921	372
		373	0.2954	0.00030903	7,4156E-01	9,0571E-04	0.211239	0.204902	0.000229164	0.000140899	0.000239973	0.000148089	0.000267547	0.000164498	0.000275034	0.000169715	0.209709	373
		374	0.2892	0.00029854	7,1485E-01	8,7573E-04	0.215544	0.209078	0.000213411	0.000129919	0.000221288	0.000135409	0.000253261	0.000154179	0.000260404	0.000159338	0.213391	374
		375	0.283	0.0002884	6,6874E-01	8,4279E-04	0.213314	0.206914	0.000192865	0.000118015	0.000203138	0.000123967	0.00023851	0.000145946	0.000245885	0.000150062	0.214429	375
		376	0.2768	0.00027861	6,2796E-01	8,0575E-04	0.208726	0.202465	0.000174956	0.000108194	0.00018391	0.000113105	0.000223032	0.000137924	0.000230771	0.000141935	0.21102	376
		377	0.2706	0.00026915	5,8633E-01	7,6129E-04	0.206155	0.19997	0.000157811	9.81707e-05	0.000166383	0.000103182	0.000206005	0.000128151	0.000214518	0.000133038	0.207441	377
		378	0.2644	0.00026002	5,3413E-01	7,1053E-04	0.204449	0.198316	0.000138884	8.6737e-05	0.000148348	9.24538e-05	0.000187864	0.000117326	0.000196935	0.000122739	0.205302	378
		379	0.2582	0.00025119	4,9253E-01	6,6551E-04	0.205169	0.199014	0.000123719	7.71376e-05	0.000131302	8.19373e-05	0.000171835	0.000107138	0.000179849	0.000112232	0.204809	379
		380	0.252	0.00024266	4,4824E-01	6,1146E-04	0.205608	0.19944	0.00010877	6.77487e-05	0.000116244	7.24432e-05	0.000154088	9.59755e-05	0.000162961	0.000101557	0.205388	380
		381	0.2458	0.00023442	3,9321E-01	5,5611E-04	0.198459	0.192506	9.21763e-05	5.8366e-05	0.000100473	6.30573e-05	0.000136692	8.65532e-05	0.00014539	9.12644e-05	0.202034	381
		382	0.2396	0.00022646	3,4283E-01	4,9899E-04	0.194349	0.188519	7.76373e-05	4.96273e-05	8.49068e-05	5.39967e-05	0.000119558	7.64239e-05	0.000128125	8.14886e-05	0.196404	382
		383	0.2334	0.00021878	2,9853E-01	4,4337E-04	0.198569	0.192612	6.53124e-05	4.13453e-05	7.14748e-05	4.54863e-05	0.000103483	6.55086e-05	0.00011152	7.09662e-05	0.196459	383
		384	0.2272	0.00021135	2,5666E-01	3,8764E-04	0.190592	0.184874	5.42451e-05	3.49759e-05	5.97787e-05	3.81606e-05	8.80718e-05	5.67865e-05	9.57772e-05	6.11475e-05	0.19458	384
		385	0.221	0.00020417	2,1479E-01	3,3630E-04	0.187653	0.182024	4.38537e-05	2.84677e-05	4.90494e-05	3.17218e-05	7.43223e-05	4.82465e-05	8.11971e-05	5.25165e-05	0.189122	385
		386	0.2148	0.00019724	1,7998E-01	2,8681E-04	0.189985	0.184285	3.54993e-05	2.29211e-05	3.96765e-05	2.56944e-05	6.16068e-05	3.97781e-05	6.79645e-05	4.40123e-05	0.188819	386
		387	0.2086	0.00019055	1,4860E-01	2,4081E-04	0.184279	0.178751	2.83157e-05	1.85246e-05	3.19075e-05	2.07228e-05	5.0233e-05	3.28632e-05	5.59199e-05	3.63206e-05	0.187132	387
		388	0.2024	0.00018408	1,1927E-01	2,0115E-04	0.184069	0.178547	2.19552e-05	1.43704e-05	2.51355e-05	1.64475e-05	4.07128e-05	2.66478e-05	4.54729e-05	2.97555e-05	0.184174	388
		389	0.1962	0.00017783	9,4026E-02	1,6399E-04	0.183651	0.178142	1.67206e-05	1.09547e-05	1.93379e-05	1.26626e-05	3.21748e-05	2.10797e-05	3.64438e-05	2.38638e-05	0.18386	389
		390	0.19	0.00017179	7,2734E-02	1,3107E-04	0.184063	0.178542	1.2495e-05	8.17847e-06	1.46078e-05	9.5666e-06	2.49033e-05	1.63002e-05	2.85391e-05	1.869e-05	0.183857	390
		391	0.1838	0.00016596	5,5317E-02	1,0282E-04	0.177618	0.17229	9.18041e-06	6.09879e-06	1.08377e-05	7.13863e-06	1.88983e-05	1.25547e-05	2.19008e-05	1.44274e-05	0.180841	391
		392	0.1776	0.00016032	4,0099E-02	7,8975E-05	0.179569	0.174182	6.42867e-06	4.2516e-06	7.80454e-06	5.17519e-06	1.4026e-05	9.27606e-06	1.64621e-05	1.09154e-05	0.178594	392
		393	0.1714	0.00015488	2,8849E-02	5,9753E-05	0.17759	0.172262	4.46813e-06	2.96849e-06	5.4484e-06	3.61005e-06	1.02417e-05	6.80425e-06	1.21338e-05	8.04016e-06	0.17858	393
		394	0.1652	0.00014962	2,0678E-02	4,4546E-05	0.175086	0.169834	3.09384e-06	2.06734e-06	3.78099e-06	2.51792e-06	7.359e-06	4.91737e-06	8.80033e-06	5.86081e-06	0.176338	394
		395	0.159	0.00014454	1,3998E-02	3,2594E-05	0.168993	0.163923	2.02327e-06	1.37108e-06	2.55856e-06	1.71921e-06	5.18245e-06	3.5119e-06	6.27072e-06	4.21463e-06	0.172039	395
		396	0.1528	0.00013964	9,5104E-03	2,3015E-05	0.178387	0.173035	1.32803e-06	8.80687e-07	1.67565e-06	1.12588e-06	3.51669e-06	2.3321e-06	4.34957e-06	2.922e-06	0.17369	396
		397	0.1466	0.0001349	6,1938E-03	1,5806E-05	0.170818	0.165694	8.35544e-07	5.63834e-07	1.08179e-06	7.2226e-07	2.31716e-06	1.56364e-06	2.91693e-06	1.94787e-06	0.174603	397
		398	0.1404	0.00013032	4,1718E-03	1,0446E-05	0.169192	0.164116	5.43669e-07	3.6825e-07	6.89606e-07	4.66042e-07	1.46662e-06	9.93402e-07	1.89189e-06	1.27852e-06	0.170005	398
		399	0.1342	0.00012589	8,7410E-06	4,8434E-06	0.175052	0.1698	1.1004e-09	7.35361e-10	2.72385e-07	1.84493e-07	6.49984e-07	4.34362e-07	1.0583e-06	7.13882e-07	0.172122	399
		400	0.128	0.00012162	1,4500E-05	8,4661E-06	0.160519	0.155704	1.76349e-09	1.21858e-09	1.43195e-09	9.7697e-10	1.08366e-06	7.48814e-07	8.66823e-07	5.91588e-07	0.167785	400
											0.463089	0.0329225			0.0172245	0.00802373	80.5014
											SPF	14.066			UVAPF0	2.1467

## Sheet: P1E
		Wavelength nm	PPD action spectrum P(λ)	Erythema action spectrum E(λ)	UV-SSR source W.m-2nm-1 I(λ) for SPF	UVA radiation source W.m-2nm-1	Corrected absorbance	Absorbance	Sunburn effect E(λ)*I(λ)	Erythemal effectiveness E(λ)*I(λ)*10-A(λ)	Integral E(λ)*I(λ)	Integral E(λ)*I(λ)*10-A(λ)	PPD effect P(λ)*I(λ)	PPD effectiveness P(λ)*I(λ)*10-A(λ)	Integral P(λ)*I(λ)	Integral P(λ)*I(λ)*10-A(λ)	Absorbance integral	Critical wavelength calculus
weight test plate (g)	2.3462	290		1	8,7410E-06		1.18891	1.04624	8.741e-06	5.65789e-07
weight test plate after cream application (g)	2.3996	291		1	1,4500E-05		1.106	0.973281	1.45e-05	1.13597e-06	1.16205e-05	8.5088e-07					1.14745
test plate weight after spreading the cream (g)	2.3902	292		1	2,6589E-05		1.03298	0.909021	2.6589e-05	2.46447e-06	2.05445e-05	1.80022e-06					1.06949	calculate
weight cream (g)	0.044	293		1	4,5745E-05		0.957826	0.842887	4.5745e-05	5.04101e-06	3.6167e-05	3.75274e-06					0.995402	calculate
correction coefficient	1.13636	294		1	1,0057E-04		0.895834	0.788334	0.00010057	1.2783e-05	7.31575e-05	8.91202e-06					0.92683	calculate
		295		1	2,5894E-04		0.852836	0.750496	0.00025894	3.63382e-05	0.000179755	2.45606e-05					0.874335	calculate
		296		1	7,0349E-04		0.812712	0.715187	0.00070349	0.000108279	0.000481215	7.23088e-05					0.832774	calculate
Results		297		1	1,6776E-03		0.782326	0.688447	0.0016776	0.000276925	0.00119054	0.000192602					0.797519	calculate
SPF in vitro	3.26732	298		1	3,7268E-03		0.741447	0.652474	0.0037268	0.00067591	0.0027022	0.000476417					0.761887	calculate
UVAPF0	1.41887	299		0.80538	7,9381E-03		0.720448	0.633995	0.00639319	0.00121694	0.00505999	0.000946425					0.730948	calculate
Critical wavelength (nm)	366	300		0.64863	1,4782E-02		0.68738	0.604894	0.00958805	0.00196948	0.00799062	0.00159321					0.703914	calculate
		301		0.5224	2,5136E-02		0.673312	0.592515	0.013131	0.00278604	0.0113595	0.00237776					0.680346	calculate
		302		0.42073	4,1755E-02		0.659219	0.580113	0.0175676	0.00385028	0.0153493	0.00331816					0.666266	calculate
		303		0.33884	6,2231E-02		0.643017	0.565855	0.0210864	0.00479716	0.019327	0.00432372					0.651118	calculate
		304		0.2729	8,6903E-02		0.620369	0.545924	0.0237158	0.0056842	0.0224011	0.00524068					0.631693	calculate
		305		0.2729	1,2160E-01		0.60724	0.534371	0.0331846	0.0081978	0.0284502	0.006941					0.613804	calculate
		306		0.17701	1,6148E-01		0.584825	0.514646	0.0285836	0.00743518	0.0308841	0.00781649					0.596033	calculate
		307		0.14256	1,9892E-01		0.568486	0.500267	0.028358	0.00765932	0.0284708	0.00754725					0.576655	calculate
		308		0.11482	2,4827E-01		0.554523	0.48798	0.0285064	0.00795095	0.0284322	0.00780514					0.561504	calculate
		309		0.09247	2,8937E-01		0.545428	0.479976	0.026758	0.00762126	0.0276322	0.00778611					0.549975	calculate
		310		0.074473	3,3580E-01		0.537434	0.472942	0.025008	0.00725514	0.025883	0.0074382					0.541431	calculate
		311		0.059979	3,8715E-01		0.530844	0.467143	0.0232209	0.00683965	0.0241145	0.0070474					0.534139	calculate
		312		0.048306	4,3105E-01		0.518154	0.455976	0.0208223	0.00631502	0.0220216	0.00657734					0.524499	calculate
		313		0.038905	4,8842E-01		0.505192	0.444569	0.019002	0.00593755	0.0199121	0.00612628					0.511673	calculate
		314		0.031333	5,1215E-01		0.49822	0.438433	0.0160472	0.00509541	0.0175246	0.00551648					0.501706	calculate
		315		0.025235	5,5668E-01		0.486895	0.428468	0.0140478	0.0045784	0.0150475	0.00483691					0.492558	calculate
		316		0.020324	5,9568E-01		0.482435	0.424543	0.0121066	0.00398646	0.0130772	0.00428243					0.484665	calculate
		317		0.016368	6,2562E-01		0.480578	0.422909	0.0102401	0.00338632	0.0111734	0.00368639					0.481507	calculate
		318		0.013183	6,5653E-01		0.469768	0.413396	0.00865503	0.00293428	0.00944759	0.0031603					0.475173	calculate
		319		0.010617	6,8787E-01		0.45809	0.403119	0.00730312	0.00254342	0.00797908	0.00273885					0.463929	calculate
		320	1	0.0085507	7,2362E-01	4,8434E-06	0.450755	0.396664	0.00618746	0.00219158	0.00674529	0.0023675	4.8434e-06	1.71552e-06			0.454423	calculate
		321	0.975	0.0068865	7,3706E-01	8,4661E-06	0.439212	0.386507	0.00507576	0.00184624	0.00563161	0.00201891	8.25445e-06	3.00245e-06	6.54892e-06	2.35898e-06	0.444984	calculate
		322	0.95	0.0055463	7,6771E-01	1,3558E-05	0.428514	0.377092	0.00425795	0.0015874	0.00466686	0.00171682	1.28801e-05	4.80181e-06	1.05673e-05	3.90213e-06	0.433863	calculate
		323	0.925	0.0044668	7,9546E-01	2,0742E-05	0.426298	0.375142	0.00355316	0.00133142	0.00390556	0.00145941	1.91863e-05	7.18943e-06	1.60332e-05	5.99562e-06	0.427406	calculate
		324	0.9	0.0035975	7,9867E-01	3,0321E-05	0.413199	0.363615	0.00287322	0.00110961	0.00321319	0.00122052	2.72889e-05	1.05387e-05	2.32376e-05	8.86407e-06	0.419748	calculate
		325	0.875	0.0028973	8,2900E-01	4,2940E-05	0.403541	0.355116	0.00240186	0.000948433	0.00263754	0.00102902	3.75725e-05	1.48364e-05	3.24307e-05	1.26876e-05	0.40837	calculate
		326	0.85	0.0023335	8,5593E-01	7,6011E-05	0.39111	0.344177	0.00199731	0.000811589	0.00219959	0.000880011	6.46094e-05	2.62534e-05	5.10909e-05	2.05449e-05	0.397326	calculate
		327	0.825	0.0018793	8,7912E-01	9,8450E-05	0.377334	0.332054	0.00165213	0.000692963	0.00182472	0.000752276	8.12212e-05	3.40671e-05	7.29153e-05	3.01602e-05	0.384222	calculate
		328	0.8	0.0015136	8,9506E-01	1,2153E-04	0.37654	0.331356	0.00135476	0.000569276	0.00150345	0.000631119	9.7224e-05	4.08539e-05	8.92226e-05	3.74605e-05	0.376937	calculate
		329	0.775	0.0014125	9,0097E-01	1,5055E-04	0.357127	0.314272	0.00127262	0.000559205	0.00131369	0.000564241	0.000116676	5.1269e-05	0.00010695	4.60614e-05	0.366834	calculate
		330	0.75	0.0013646	9,1609E-01	1,8111E-04	0.346748	0.305138	0.0012501	0.000562595	0.00126136	0.0005609	0.000135833	6.11302e-05	0.000126254	5.61996e-05	0.351938	calculate
		331	0.725	0.0013183	9,4342E-01	2,1323E-04	0.333347	0.293345	0.00124371	0.000577261	0.0012469	0.000569928	0.000154592	7.17529e-05	0.000145212	6.64416e-05	0.340047	calculate
		332	0.7	0.0012735	9,4442E-01	2,4435E-04	0.313455	0.27584	0.00120272	0.000584399	0.00122321	0.00058083	0.000171045	8.31104e-05	0.000162818	7.74317e-05	0.323401	calculate
		333	0.675	0.0012303	9,4315E-01	2,8332E-04	0.301478	0.2653	0.00116036	0.000579581	0.00118154	0.00058199	0.000191241	9.5522e-05	0.000181143	8.93162e-05	0.307466	calculate
		334	0.65	0.0011885	9,5706E-01	3,1863E-04	0.288403	0.253795	0.00113747	0.000585511	0.00114891	0.000582546	0.000207109	0.00010661	0.000199175	0.000101066	0.29494	calculate
		335	0.625	0.0011482	9,6627E-01	3,5892E-04	0.27841	0.245001	0.00110947	0.000584395	0.00112347	0.000584953	0.000224325	0.000118159	0.000215717	0.000112385	0.283406	calculate
		336	0.6	0.0011092	9,7713E-01	3,9795E-04	0.275178	0.242156	0.00108383	0.000575154	0.00109665	0.000579774	0.00023877	0.000126707	0.000231547	0.000122433	0.276794	calculate
		337	0.575	0.0010715	9,7698E-01	4,3869E-04	0.251312	0.221155	0.00104683	0.000586902	0.00106533	0.000581028	0.000252247	0.000141421	0.000245508	0.000134064	0.263245	calculate
		338	0.55	0.0010351	9,9667E-01	4,7781E-04	0.235585	0.207315	0.00103165	0.00059972	0.00103924	0.000593311	0.000262796	0.000152768	0.000257521	0.000147094	0.243449	calculate
		339	0.525	0.001	9,9387E-01	5,1977E-04	0.227539	0.200235	0.00099387	0.00058856	0.00101276	0.00059414	0.000272879	0.000161596	0.000267837	0.000157182	0.231562	calculate
		340	0.5	0.00096605	1,0069E+00	5,6084E-04	0.212289	0.186815	0.000972716	0.000596618	0.000983293	0.000592589	0.00028042	0.000171996	0.00027665	0.000166796	0.219914	calculate
		341	0.4938	0.00093325	1,0118E+00	5,9985E-04	0.241607	0.212614	0.000944262	0.00054136	0.000958489	0.000568989	0.000296206	0.000169819	0.000288313	0.000170908	0.226948	calculate
		342	0.4876	0.00090157	1,0114E+00	6,3844E-04	0.223463	0.196648	0.000911848	0.000545079	0.000928055	0.000543219	0.000311303	0.000186089	0.000303755	0.000177954	0.232535	calculate
		343	0.4814	0.00087096	1,0214E+00	6,7395E-04	0.215929	0.190018	0.000889599	0.000541084	0.000900723	0.000543082	0.00032444	0.000197335	0.000317871	0.000191712	0.219696	calculate
		344	0.4752	0.0008414	1,0251E+00	7,1232E-04	0.208109	0.183136	0.000862519	0.000534146	0.000876059	0.000537615	0.000338494	0.000209625	0.000331467	0.00020348	0.212019	calculate
		345	0.469	0.00081283	1,0328E+00	7,4679E-04	0.196269	0.172717	0.000839491	0.000534253	0.000851005	0.000534199	0.000350245	0.000222896	0.000344369	0.00021626	0.202189	calculate
		346	0.4628	0.00078524	1,0344E+00	7,7836E-04	0.190921	0.16801	0.000812252	0.000523323	0.000825872	0.000528788	0.000360225	0.000232088	0.000355235	0.000227492	0.193595	calculate
		347	0.4566	0.00075858	1,0395E+00	8,1797E-04	0.18203	0.160187	0.000788544	0.000518556	0.000800398	0.00052094	0.000373485	0.000245608	0.000366855	0.000238848	0.186476	calculate
		348	0.4504	0.00073282	1,0269E+00	8,4269E-04	0.172843	0.152102	0.000752533	0.000505455	0.000770538	0.000512005	0.000379548	0.000254931	0.000376516	0.00025027	0.177437	calculate
		349	0.4442	0.00070795	1,0454E+00	8,7535E-04	0.160757	0.141466	0.000740091	0.000511126	0.000746312	0.000508291	0.00038883	0.000268537	0.000384189	0.000261734	0.1668	calculate
		350	0.438	0.00068391	1,0419E+00	9,0444E-04	0.150483	0.132425	0.000712566	0.000503897	0.000726328	0.000507512	0.000396145	0.000280137	0.000392488	0.000274337	0.15562	calculate
		351	0.4318	0.00066069	1,0398E+00	9,2876E-04	0.151331	0.133171	0.000686985	0.000484861	0.000699776	0.000494379	0.000401039	0.000283045	0.000398592	0.000281591	0.150907	calculate
		352	0.4256	0.00063826	1,0392E+00	9,4861E-04	0.144527	0.127184	0.00066328	0.000475521	0.000675133	0.000480191	0.000403728	0.000289442	0.000402383	0.000286244	0.147929	calculate
		353	0.4194	0.0006166	1,0428E+00	9,7333E-04	0.137045	0.120599	0.00064299	0.000468986	0.000653135	0.000472253	0.000408215	0.000297745	0.000405972	0.000293593	0.140786	calculate
		354	0.4132	0.00059566	1,0457E+00	9,8625E-04	0.138513	0.121892	0.000622882	0.000452785	0.000632936	0.000460885	0.000407519	0.000296233	0.000407867	0.000296989	0.137779	calculate
		355	0.407	0.00057544	1,0353E+00	1,0094E-03	0.131232	0.115484	0.000595753	0.000440386	0.000609317	0.000446586	0.000410826	0.000303686	0.000409172	0.00029996	0.134873	calculate
		356	0.4008	0.0005559	1,0393E+00	1,0281E-03	0.123671	0.10883	0.000577747	0.000434577	0.00058675	0.000437482	0.000412062	0.00030995	0.000411444	0.000306818	0.127452	calculate
		357	0.3946	0.00053703	1,0266E+00	1,0446E-03	0.121507	0.106926	0.000551315	0.000416766	0.000564531	0.000425672	0.000412199	0.000311602	0.000412131	0.000310776	0.122589	calculate
		358	0.3884	0.0005188	1,0353E+00	1,0617E-03	0.122387	0.1077	0.000537114	0.000405209	0.000544214	0.000410988	0.000412364	0.000311096	0.000412282	0.000311349	0.121947	calculate
		359	0.3822	0.00050119	1,0371E+00	1,0783E-03	0.121275	0.106722	0.000519784	0.00039314	0.000528449	0.000399175	0.000412126	0.000311713	0.000412245	0.000311404	0.121831	calculate
		360	0.376	0.00048417	1,0254E+00	1,0861E-03	0.120336	0.105896	0.000496468	0.000376318	0.000508126	0.000384729	0.000408374	0.000309543	0.00041025	0.000310628	0.120806	calculate
		361	0.3698	0.00046774	1,0230E+00	1,0978E-03	0.118424	0.104213	0.000478498	0.000364297	0.000487483	0.000370308	0.000405966	0.000309076	0.00040717	0.00030931	0.11938	calculate
		362	0.3636	0.00045186	1,0162E+00	1,0948E-03	0.117427	0.103336	0.00045918	0.000350393	0.000468839	0.000357345	0.000398069	0.00030376	0.000402018	0.000306418	0.117926	calculate
		363	0.3574	0.00043652	9,9840E-01	1,0995E-03	0.106192	0.0934493	0.000435822	0.000341284	0.000447501	0.000345839	0.000392961	0.000307721	0.000395515	0.000305741	0.11181	363
		364	0.3512	0.0004217	9,9602E-01	1,1001E-03	0.1072	0.0943361	0.000420022	0.000328149	0.000427922	0.000334717	0.000386355	0.000301847	0.000389658	0.000304784	0.106696	364
		365	0.345	0.00040738	9,6745E-01	1,0927E-03	0.104719	0.0921529	0.00039412	0.000309677	0.000407071	0.000318913	0.000376981	0.000296211	0.000381668	0.000299029	0.10596	365
		366	0.3388	0.00039355	9,6479E-01	1,0866E-03	0.109965	0.0967691	0.000379693	0.00029476	0.000386906	0.000302218	0.00036814	0.000285791	0.000372561	0.000291001	0.107342	366
		367	0.3326	0.00038019	9,3892E-01	1,0824E-03	0.10184	0.0896196	0.000356968	0.000282351	0.000368331	0.000288555	0.000360006	0.000284754	0.000364073	0.000285272	0.105903	367
		368	0.3264	0.00036728	9,1910E-01	1,0712E-03	0.103153	0.0907749	0.000337567	0.000266199	0.000347268	0.000274275	0.00034964	0.000275719	0.000354823	0.000280237	0.102497	368
		369	0.3202	0.00035481	8,7252E-01	1,0263E-03	0.101638	0.0894411	0.000309579	0.000244982	0.000323573	0.00025559	0.000328621	0.000260051	0.00033913	0.000267885	0.102395	369
		370	0.314	0.00034277	8,4731E-01	9,9533E-04	0.100042	0.0880367	0.000290432	0.000230677	0.000300006	0.000237829	0.000312534	0.00024823	0.000320577	0.000254141	0.10084	370
		371	0.3078	0.00033113	8,1229E-01	9,7028E-04	0.0995302	0.0875865	0.000268974	0.000213885	0.000279703	0.000222281	0.000298652	0.000237485	0.000305593	0.000242858	0.0997859	371
		372	0.3016	0.00031989	7,8396E-01	9,3674E-04	0.0955674	0.0840993	0.000250781	0.000201246	0.000259877	0.000207565	0.000282521	0.000226716	0.000290586	0.000232101	0.0975488	372
		373	0.2954	0.00030903	7,4156E-01	9,0571E-04	0.0939001	0.0826321	0.000229164	0.000184606	0.000239973	0.000192926	0.000267547	0.000215526	0.000275034	0.000221121	0.0947338	373
		374	0.2892	0.00029854	7,1485E-01	8,7573E-04	0.0952241	0.0837973	0.000213411	0.000171393	0.000221288	0.000178	0.000253261	0.000203397	0.000260404	0.000209461	0.0945621	374
		375	0.283	0.0002884	6,6874E-01	8,4279E-04	0.0955199	0.0840575	0.000192865	0.000154786	0.000203138	0.00016309	0.00023851	0.000191419	0.000245885	0.000197408	0.095372	375
		376	0.2768	0.00027861	6,2796E-01	8,0575E-04	0.0935811	0.0823514	0.000174956	0.000141042	0.00018391	0.000147914	0.000223032	0.000179798	0.000230771	0.000185609	0.0945505	376
		377	0.2706	0.00026915	5,8633E-01	7,6129E-04	0.0915525	0.0805662	0.000157811	0.000127816	0.000166383	0.000134429	0.000206005	0.00016685	0.000214518	0.000173324	0.0925668	377
		378	0.2644	0.00026002	5,3413E-01	7,1053E-04	0.0921537	0.0810953	0.000138884	0.000112331	0.000148348	0.000120073	0.000187864	0.000151946	0.000196935	0.000159398	0.0918531	378
		379	0.2582	0.00025119	4,9253E-01	6,6551E-04	0.0917175	0.0807114	0.000123719	0.000100165	0.000131302	0.000106248	0.000171835	0.000139121	0.000179849	0.000145534	0.0919356	379
		380	0.252	0.00024266	4,4824E-01	6,1146E-04	0.0895641	0.0788164	0.00010877	8.85003e-05	0.000116244	9.43328e-05	0.000154088	0.000125373	0.000162961	0.000132247	0.0906408	380
		381	0.2458	0.00023442	3,9321E-01	5,5611E-04	0.0901637	0.0793441	9.21763e-05	7.48955e-05	0.000100473	8.16979e-05	0.000136692	0.000111065	0.00014539	0.000118219	0.0898639	381
		382	0.2396	0.00022646	3,4283E-01	4,9899E-04	0.0871936	0.0767304	7.76373e-05	6.35151e-05	8.49068e-05	6.92053e-05	0.000119558	9.78104e-05	0.000128125	0.000104438	0.0886787	382
		383	0.2334	0.00021878	2,9853E-01	4,4337E-04	0.0858821	0.0755762	6.53124e-05	5.35937e-05	7.14748e-05	5.85544e-05	0.000103483	8.49151e-05	0.00011152	9.13628e-05	0.0865378	383
		384	0.2272	0.00021135	2,5666E-01	3,8764E-04	0.0857067	0.0754219	5.42451e-05	4.45301e-05	5.97787e-05	4.90619e-05	8.80718e-05	7.22987e-05	9.57772e-05	7.86069e-05	0.0857944	384
		385	0.221	0.00020417	2,1479E-01	3,3630E-04	0.0876391	0.0771224	4.38537e-05	3.58399e-05	4.90494e-05	4.0185e-05	7.43223e-05	6.07407e-05	8.11971e-05	6.65197e-05	0.0866729	385
		386	0.2148	0.00019724	1,7998E-01	2,8681E-04	0.0890825	0.0783926	3.54993e-05	2.89159e-05	3.96765e-05	3.23779e-05	6.16068e-05	5.01818e-05	6.79645e-05	5.54613e-05	0.0883608	386
		387	0.2086	0.00019055	1,4860E-01	2,4081E-04	0.0814592	0.0716841	2.83157e-05	2.3473e-05	3.19075e-05	2.61945e-05	5.0233e-05	4.16418e-05	5.59199e-05	4.59118e-05	0.0852708	387
		388	0.2024	0.00018408	1,1927E-01	2,0115E-04	0.0825192	0.0726169	2.19552e-05	1.81559e-05	2.51355e-05	2.08145e-05	4.07128e-05	3.36675e-05	4.54729e-05	3.76547e-05	0.0819892	388
		389	0.1962	0.00017783	9,4026E-02	1,6399E-04	0.0821929	0.0723297	1.67206e-05	1.38376e-05	1.93379e-05	1.59968e-05	3.21748e-05	2.66271e-05	3.64438e-05	3.01473e-05	0.082356	389
		390	0.19	0.00017179	7,2734E-02	1,3107E-04	0.0796804	0.0701187	1.2495e-05	1.04005e-05	1.46078e-05	1.2119e-05	2.49033e-05	2.07289e-05	2.85391e-05	2.3678e-05	0.0809366	390
		391	0.1838	0.00016596	5,5317E-02	1,0282E-04	0.0798198	0.0702414	9.18041e-06	7.6391e-06	1.08377e-05	9.01981e-06	1.88983e-05	1.57255e-05	2.19008e-05	1.82272e-05	0.0797501	391
		392	0.1776	0.00016032	4,0099E-02	7,8975E-05	0.080366	0.070722	6.42867e-06	5.34263e-06	7.80454e-06	6.49087e-06	1.4026e-05	1.16565e-05	1.64621e-05	1.3691e-05	0.0800929	392
		393	0.1714	0.00015488	2,8849E-02	5,9753E-05	0.0800289	0.0704254	4.46813e-06	3.71618e-06	5.4484e-06	4.52941e-06	1.02417e-05	8.51808e-06	1.21338e-05	1.00873e-05	0.0801974	393
		394	0.1652	0.00014962	2,0678E-02	4,4546E-05	0.0773954	0.068108	3.09384e-06	2.58883e-06	3.78099e-06	3.1525e-06	7.359e-06	6.15777e-06	8.80033e-06	7.33792e-06	0.0787121	394
		395	0.159	0.00014454	1,3998E-02	3,2594E-05	0.0756021	0.0665298	2.02327e-06	1.70001e-06	2.55856e-06	2.14442e-06	5.18245e-06	4.35444e-06	6.27072e-06	5.25611e-06	0.0764987	395
		396	0.1528	0.00013964	9,5104E-03	2,3015E-05	0.0778588	0.0685158	1.32803e-06	1.11007e-06	1.67565e-06	1.40504e-06	3.51669e-06	2.93951e-06	4.34957e-06	3.64698e-06	0.0767305	396
		397	0.1466	0.0001349	6,1938E-03	1,5806E-05	0.0753363	0.0662959	8.35544e-07	7.02478e-07	1.08179e-06	9.06273e-07	2.31716e-06	1.94814e-06	2.91693e-06	2.44383e-06	0.0765976	397
		398	0.1404	0.00013032	4,1718E-03	1,0446E-05	0.0742278	0.0653205	5.43669e-07	4.58255e-07	6.89606e-07	5.80366e-07	1.46662e-06	1.2362e-06	1.89189e-06	1.59217e-06	0.074782	398
		399	0.1342	0.00012589	8,7410E-06	4,8434E-06	0.0753709	0.0663264	1.1004e-09	9.25085e-10	2.72385e-07	2.2959e-07	6.49984e-07	5.46427e-07	1.0583e-06	8.91314e-07	0.0747993	399
		400	0.128	0.00012162	1,4500E-05	8,4661E-06	0.0729248	0.0641738	1.76349e-09	1.4909e-09	1.43195e-09	1.20799e-09	1.08366e-06	9.16154e-07	8.66823e-07	7.31291e-07	0.0741478	400
											0.463089	0.141734			0.0172245	0.0121396	33.5828
											SPF	3.26732			UVAPF0	1.41887

## Sheet: P2E
		Wavelength nm	PPD action spectrum P(λ)	Erythema action spectrum E(λ)	UV-SSR source W.m-2nm-1 I(λ) for SPF	UVA radiation source W.m-2nm-1	Corrected absorbance	Absorbance	Sunburn effect E(λ)*I(λ)	Erythemal effectiveness E(λ)*I(λ)*10-A(λ)	Integral E(λ)*I(λ)	Integral E(λ)*I(λ)*10-A(λ)	PPD effect P(λ)*I(λ)	PPD effectiveness P(λ)*I(λ)*10-A(λ)	Integral P(λ)*I(λ)	Integral P(λ)*I(λ)*10-A(λ)	Absorbance integral	Critical wavelength calculus
weight test plate (g)	2.3464	290		1	8,7410E-06		1.59375	1.60013	8.741e-06	2.22745e-07
weight test plate after cream application (g)	2.4087	291		1	1,4500E-05		1.48262	1.48855	1.45e-05	4.77256e-07	1.16205e-05	3.50001e-07					1.53818
test plate weight after spreading the cream (g)	2.3966	292		1	2,6589E-05		1.38473	1.39027	2.6589e-05	1.09641e-06	2.05445e-05	7.86835e-07					1.43367	calculate
weight cream (g)	0.0502	293		1	4,5745E-05		1.28399	1.28912	4.5745e-05	2.3788e-06	3.6167e-05	1.73761e-06					1.33436	calculate
correction coefficient	0.996016	294		1	1,0057E-04		1.20088	1.20569	0.00010057	6.33263e-06	7.31575e-05	4.35572e-06					1.24243	calculate
		295		1	2,5894E-04		1.14324	1.14782	0.00025894	1.8619e-05	0.000179755	1.24758e-05					1.17206	calculate
		296		1	7,0349E-04		1.08946	1.09381	0.00070349	5.72534e-05	0.000481215	3.79362e-05					1.11635	calculate
Results		297		1	1,6776E-03		1.04872	1.05292	0.0016776	0.000149956	0.00119054	0.000103605					1.06909	calculate
SPF in vitro	4.77315	298		1	3,7268E-03		0.993925	0.997901	0.0037268	0.00037793	0.0027022	0.000263943					1.02132	calculate
UVAPF0	1.58996	299		0.80538	7,9381E-03		0.965776	0.969639	0.00639319	0.000691738	0.00505999	0.000534834					0.97985	calculate
Critical wavelength (nm)	366	300		0.64863	1,4782E-02		0.921446	0.925132	0.00958805	0.0011489	0.00799062	0.000920321					0.943611	calculate
		301		0.5224	2,5136E-02		0.902588	0.906199	0.013131	0.00164328	0.0113595	0.00139609					0.912017	calculate
		302		0.42073	4,1755E-02		0.883697	0.887232	0.0175676	0.00229623	0.0153493	0.00196975					0.893143	calculate
		303		0.33884	6,2231E-02		0.861978	0.865426	0.0210864	0.0028975	0.019327	0.00259686					0.872837	calculate
		304		0.2729	8,6903E-02		0.831617	0.834943	0.0237158	0.00349479	0.0224011	0.00319615					0.846797	calculate
		305		0.2729	1,2160E-01		0.814018	0.817274	0.0331846	0.00509237	0.0284502	0.00429358					0.822817	calculate
		306		0.17701	1,6148E-01		0.78397	0.787106	0.0285836	0.00470053	0.0308841	0.00489645					0.798994	calculate
		307		0.14256	1,9892E-01		0.762067	0.765115	0.028358	0.00490467	0.0284708	0.0048026					0.773018	calculate
		308		0.11482	2,4827E-01		0.743349	0.746322	0.0285064	0.00514746	0.0284322	0.00502606					0.752708	calculate
		309		0.09247	2,8937E-01		0.731157	0.734081	0.026758	0.00496933	0.0276322	0.00505839					0.737253	calculate
		310		0.074473	3,3580E-01		0.720441	0.723323	0.025008	0.00476035	0.025883	0.00486484					0.725799	calculate
		311		0.059979	3,8715E-01		0.711608	0.714454	0.0232209	0.00451098	0.0241145	0.00463566					0.716024	calculate
		312		0.048306	4,3105E-01		0.694596	0.697375	0.0208223	0.00420661	0.0220216	0.0043588					0.703102	calculate
		313		0.038905	4,8842E-01		0.67722	0.679929	0.019002	0.00399557	0.0199121	0.00410109					0.685908	calculate
		314		0.031333	5,1215E-01		0.667874	0.670545	0.0160472	0.00344767	0.0175246	0.00372162					0.672547	calculate
		315		0.025235	5,5668E-01		0.652693	0.655304	0.0140478	0.00312547	0.0150475	0.00328657					0.660283	calculate
		316		0.020324	5,9568E-01		0.646714	0.649301	0.0121066	0.00273092	0.0130772	0.00292819					0.649703	calculate
		317		0.016368	6,2562E-01		0.644225	0.646802	0.0102401	0.00232317	0.0111734	0.00252704					0.645469	calculate
		318		0.013183	6,5653E-01		0.629733	0.632252	0.00865503	0.00203018	0.00944759	0.00217668					0.636979	calculate
		319		0.010617	6,8787E-01		0.614079	0.616535	0.00730312	0.00177594	0.00797908	0.00190306					0.621906	calculate
		320	1	0.0085507	7,2362E-01	4,8434E-06	0.604246	0.606663	0.00618746	0.0015391	0.00674529	0.00165752	4.8434e-06	1.20477e-06			0.609163	calculate
		321	0.975	0.0068865	7,3706E-01	8,4661E-06	0.588773	0.591128	0.00507576	0.00130836	0.00563161	0.00142373	8.25445e-06	2.12772e-06	6.54892e-06	1.66625e-06	0.59651	calculate
		322	0.95	0.0055463	7,6771E-01	1,3558E-05	0.574432	0.576729	0.00425795	0.00113441	0.00466686	0.00122139	1.28801e-05	3.43153e-06	1.05673e-05	2.77963e-06	0.581602	calculate
		323	0.925	0.0044668	7,9546E-01	2,0742E-05	0.571461	0.573747	0.00355316	0.000953133	0.00390556	0.00104377	1.91863e-05	5.14673e-06	1.60332e-05	4.28913e-06	0.572947	calculate
		324	0.9	0.0035975	7,9867E-01	3,0321E-05	0.553901	0.556117	0.00287322	0.000802541	0.00321319	0.000877837	2.72889e-05	7.62228e-06	2.32376e-05	6.3845e-06	0.562681	calculate
		325	0.875	0.0028973	8,2900E-01	4,2940E-05	0.540955	0.543119	0.00240186	0.000691182	0.00263754	0.000746862	3.75725e-05	1.08122e-05	3.24307e-05	9.21725e-06	0.547428	calculate
		326	0.85	0.0023335	8,5593E-01	7,6011E-05	0.524291	0.526388	0.00199731	0.000597248	0.00219959	0.000644215	6.46094e-05	1.93199e-05	5.10909e-05	1.5066e-05	0.532623	calculate
		327	0.825	0.0018793	8,7912E-01	9,8450E-05	0.505824	0.507848	0.00165213	0.00051549	0.00182472	0.000556369	8.12212e-05	2.53423e-05	7.29153e-05	2.23311e-05	0.515058	calculate
		328	0.8	0.0015136	8,9506E-01	1,2153E-04	0.50476	0.506779	0.00135476	0.000423744	0.00150345	0.000469617	9.7224e-05	3.04098e-05	8.92226e-05	2.7876e-05	0.505292	calculate
		329	0.775	0.0014125	9,0097E-01	1,5055E-04	0.478737	0.480652	0.00127262	0.000422632	0.00131369	0.000423188	0.000116676	3.87477e-05	0.00010695	3.45787e-05	0.491748	calculate
		330	0.75	0.0013646	9,1609E-01	1,8111E-04	0.464823	0.466682	0.0012501	0.000428668	0.00126136	0.00042565	0.000135833	4.6578e-05	0.000126254	4.26629e-05	0.47178	calculate
		331	0.725	0.0013183	9,4342E-01	2,1323E-04	0.446858	0.448646	0.00124371	0.000444489	0.0012469	0.000436579	0.000154592	5.52495e-05	0.000145212	5.09138e-05	0.45584	calculate
		332	0.7	0.0012735	9,4442E-01	2,4435E-04	0.420193	0.421873	0.00120272	0.000457058	0.00122321	0.000450774	0.000171045	6.50007e-05	0.000162818	6.01251e-05	0.433525	calculate
		333	0.675	0.0012303	9,4315E-01	2,8332E-04	0.404137	0.405753	0.00116036	0.000457567	0.00118154	0.000457313	0.000191241	7.54126e-05	0.000181143	7.02066e-05	0.412165	calculate
		334	0.65	0.0011885	9,5706E-01	3,1863E-04	0.38661	0.388157	0.00113747	0.000467012	0.00114891	0.00046229	0.000207109	8.50335e-05	0.000199175	8.02231e-05	0.395374	calculate
		335	0.625	0.0011482	9,6627E-01	3,5892E-04	0.373214	0.374707	0.00110947	0.000469788	0.00112347	0.0004684	0.000224325	9.49869e-05	0.000215717	9.00102e-05	0.379912	calculate
		336	0.6	0.0011092	9,7713E-01	3,9795E-04	0.368881	0.370357	0.00108383	0.000463533	0.00109665	0.000466661	0.00023877	0.000102117	0.000231547	9.8552e-05	0.371048	calculate
		337	0.575	0.0010715	9,7698E-01	4,3869E-04	0.336889	0.338237	0.00104683	0.000481935	0.00106533	0.000472734	0.000252247	0.000116128	0.000245508	0.000109122	0.352885	calculate
		338	0.55	0.0010351	9,9667E-01	4,7781E-04	0.315807	0.31707	0.00103165	0.000498571	0.00103924	0.000490253	0.000262796	0.000127002	0.000257521	0.000121565	0.326348	calculate
		339	0.525	0.001	9,9387E-01	5,1977E-04	0.305021	0.306241	0.00099387	0.000492389	0.00101276	0.00049548	0.000272879	0.000135192	0.000267837	0.000131097	0.310414	calculate
		340	0.5	0.00096605	1,0069E+00	5,6084E-04	0.284578	0.285717	0.000972716	0.000505135	0.000983293	0.000498762	0.00028042	0.000145623	0.00027665	0.000140407	0.2948	calculate
		341	0.4938	0.00093325	1,0118E+00	5,9985E-04	0.323879	0.325174	0.000944262	0.000447934	0.000958489	0.000476535	0.000296206	0.000140513	0.000288313	0.000143068	0.304228	calculate
		342	0.4876	0.00090157	1,0114E+00	6,3844E-04	0.299557	0.300755	0.000911848	0.000457473	0.000928055	0.000452704	0.000311303	0.000156181	0.000303755	0.000148347	0.311718	calculate
		343	0.4814	0.00087096	1,0214E+00	6,7395E-04	0.289457	0.290615	0.000889599	0.000456811	0.000900723	0.000457142	0.00032444	0.000166601	0.000317871	0.000161391	0.294507	calculate
		344	0.4752	0.0008414	1,0251E+00	7,1232E-04	0.278974	0.28009	0.000862519	0.000453727	0.000876059	0.000455269	0.000338494	0.000178064	0.000331467	0.000172333	0.284216	calculate
		345	0.469	0.00081283	1,0328E+00	7,4679E-04	0.263102	0.264155	0.000839491	0.000458051	0.000851005	0.000455889	0.000350245	0.000191104	0.000344369	0.000184584	0.271038	calculate
		346	0.4628	0.00078524	1,0344E+00	7,7836E-04	0.255933	0.256957	0.000812252	0.000450565	0.000825872	0.000454308	0.000360225	0.000199821	0.000355235	0.000195462	0.259518	calculate
		347	0.4566	0.00075858	1,0395E+00	8,1797E-04	0.244015	0.244991	0.000788544	0.000449584	0.000800398	0.000450075	0.000373485	0.00021294	0.000366855	0.000206381	0.249974	calculate
		348	0.4504	0.00073282	1,0269E+00	8,4269E-04	0.2317	0.232627	0.000752533	0.000441393	0.000770538	0.000445488	0.000379548	0.000222621	0.000376516	0.000217781	0.237858	calculate
		349	0.4442	0.00070795	1,0454E+00	8,7535E-04	0.215498	0.21636	0.000740091	0.000450596	0.000746312	0.000445995	0.00038883	0.000236735	0.000384189	0.000229678	0.223599	calculate
		350	0.438	0.00068391	1,0419E+00	9,0444E-04	0.201726	0.202533	0.000712566	0.000447815	0.000726328	0.000449206	0.000396145	0.000248959	0.000392488	0.000242847	0.208612	calculate
		351	0.4318	0.00066069	1,0398E+00	9,2876E-04	0.202862	0.203673	0.000686985	0.000430612	0.000699776	0.000439214	0.000401039	0.000251376	0.000398592	0.000250168	0.202294	calculate
		352	0.4256	0.00063826	1,0392E+00	9,4861E-04	0.193742	0.194517	0.00066328	0.000424576	0.000675133	0.000427594	0.000403728	0.000258433	0.000402383	0.000254905	0.198302	calculate
		353	0.4194	0.0006166	1,0428E+00	9,7333E-04	0.183711	0.184446	0.00064299	0.000421205	0.000653135	0.00042289	0.000408215	0.00026741	0.000405972	0.000262921	0.188726	calculate
		354	0.4132	0.00059566	1,0457E+00	9,8625E-04	0.18568	0.186423	0.000622882	0.000406186	0.000632936	0.000413696	0.000407519	0.000265746	0.000407867	0.000266578	0.184696	calculate
		355	0.407	0.00057544	1,0353E+00	1,0094E-03	0.17592	0.176623	0.000595753	0.000397326	0.000609317	0.000401756	0.000410826	0.000273992	0.000409172	0.000269869	0.1808	calculate
		356	0.4008	0.0005559	1,0393E+00	1,0281E-03	0.165783	0.166447	0.000577747	0.000394416	0.00058675	0.000395871	0.000412062	0.000281306	0.000411444	0.000277649	0.170851	calculate
		357	0.3946	0.00053703	1,0266E+00	1,0446E-03	0.162883	0.163535	0.000551315	0.000378893	0.000564531	0.000386654	0.000412199	0.000283285	0.000412131	0.000282296	0.164333	calculate
		358	0.3884	0.0005188	1,0353E+00	1,0617E-03	0.164062	0.164718	0.000537114	0.000368133	0.000544214	0.000373513	0.000412364	0.000282631	0.000412282	0.000282958	0.163472	calculate
		359	0.3822	0.00050119	1,0371E+00	1,0783E-03	0.162572	0.163223	0.000519784	0.000357479	0.000528449	0.000362806	0.000412126	0.000283438	0.000412245	0.000283034	0.163317	calculate
		360	0.376	0.00048417	1,0254E+00	1,0861E-03	0.161313	0.161958	0.000496468	0.000342435	0.000508126	0.000349957	0.000408374	0.000281673	0.00041025	0.000282555	0.161943	calculate
		361	0.3698	0.00046774	1,0230E+00	1,0978E-03	0.15875	0.159385	0.000478498	0.000331994	0.000487483	0.000337214	0.000405966	0.00028167	0.00040717	0.000281671	0.160032	calculate
		362	0.3636	0.00045186	1,0162E+00	1,0948E-03	0.157414	0.158044	0.00045918	0.000319572	0.000468839	0.000325783	0.000398069	0.000277041	0.000402018	0.000279356	0.158082	calculate
		363	0.3574	0.00043652	9,9840E-01	1,0995E-03	0.142353	0.142923	0.000435822	0.000314019	0.000447501	0.000316796	0.000392961	0.000283137	0.000395515	0.000280089	0.149884	363
		364	0.3512	0.0004217	9,9602E-01	1,1001E-03	0.143704	0.144279	0.000420022	0.000301695	0.000427922	0.000307857	0.000386355	0.000277513	0.000389658	0.000280325	0.143028	364
		365	0.345	0.00040738	9,6745E-01	1,0927E-03	0.140378	0.14094	0.00039412	0.000285266	0.000407071	0.00029348	0.000376981	0.000272861	0.000381668	0.000275187	0.142041	365
		366	0.3388	0.00039355	9,6479E-01	1,0866E-03	0.14741	0.148	0.000379693	0.00027041	0.000386906	0.000277838	0.00036814	0.000262182	0.000372561	0.000267522	0.143894	366
		367	0.3326	0.00038019	9,3892E-01	1,0824E-03	0.136519	0.137065	0.000356968	0.000260681	0.000368331	0.000265546	0.000360006	0.0002629	0.000364073	0.000262541	0.141965	367
		368	0.3264	0.00036728	9,1910E-01	1,0712E-03	0.138279	0.138832	0.000337567	0.000245517	0.000347268	0.000253099	0.00034964	0.000254297	0.000354823	0.000258599	0.137399	368
		369	0.3202	0.00035481	8,7252E-01	1,0263E-03	0.136247	0.136792	0.000309579	0.000226216	0.000323573	0.000235867	0.000328621	0.000240131	0.00033913	0.000247214	0.137263	369
		370	0.314	0.00034277	8,4731E-01	9,9533E-04	0.134108	0.134644	0.000290432	0.000213274	0.000300006	0.000219745	0.000312534	0.000229503	0.000320577	0.000234817	0.135178	370
		371	0.3078	0.00033113	8,1229E-01	9,7028E-04	0.133422	0.133956	0.000268974	0.000197828	0.000279703	0.000205551	0.000298652	0.000219656	0.000305593	0.00022458	0.133765	371
		372	0.3016	0.00031989	7,8396E-01	9,3674E-04	0.12811	0.128623	0.000250781	0.000186717	0.000259877	0.000192273	0.000282521	0.000210349	0.000290586	0.000215003	0.130766	372
		373	0.2954	0.00030903	7,4156E-01	9,0571E-04	0.125875	0.126378	0.000229164	0.000171503	0.000239973	0.00017911	0.000267547	0.000200228	0.000275034	0.000205288	0.126993	373
		374	0.2892	0.00029854	7,1485E-01	8,7573E-04	0.12765	0.128161	0.000213411	0.000159062	0.000221288	0.000165283	0.000253261	0.000188764	0.000260404	0.000194496	0.126762	374
		375	0.283	0.0002884	6,6874E-01	8,4279E-04	0.128046	0.128559	0.000192865	0.000143617	0.000203138	0.00015134	0.00023851	0.000177607	0.000245885	0.000183185	0.127848	375
		376	0.2768	0.00027861	6,2796E-01	8,0575E-04	0.125447	0.125949	0.000174956	0.000131063	0.00018391	0.00013734	0.000223032	0.000167078	0.000230771	0.000172342	0.126747	376
		377	0.2706	0.00026915	5,8633E-01	7,6129E-04	0.122728	0.123219	0.000157811	0.000118962	0.000166383	0.000125013	0.000206005	0.000155292	0.000214518	0.000161185	0.124088	377
		378	0.2644	0.00026002	5,3413E-01	7,1053E-04	0.123534	0.124028	0.000138884	0.000104501	0.000148348	0.000111731	0.000187864	0.000141355	0.000196935	0.000148323	0.123131	378
		379	0.2582	0.00025119	4,9253E-01	6,6551E-04	0.122949	0.123441	0.000123719	9.3215e-05	0.000131302	9.88579e-05	0.000171835	0.000129468	0.000179849	0.000135411	0.123242	379
		380	0.252	0.00024266	4,4824E-01	6,1146E-04	0.120063	0.120543	0.00010877	8.24985e-05	0.000116244	8.78568e-05	0.000154088	0.000116871	0.000162961	0.000123169	0.121506	380
		381	0.2458	0.00023442	3,9321E-01	5,5611E-04	0.120866	0.12135	9.21763e-05	6.97835e-05	0.000100473	7.6141e-05	0.000136692	0.000103485	0.00014539	0.000110178	0.120464	381
		382	0.2396	0.00022646	3,4283E-01	4,9899E-04	0.116885	0.117352	7.76373e-05	5.93179e-05	8.49068e-05	6.45507e-05	0.000119558	9.13469e-05	0.000128125	9.74158e-05	0.118876	382
		383	0.2334	0.00021878	2,9853E-01	4,4337E-04	0.115127	0.115587	6.53124e-05	5.01036e-05	7.14748e-05	5.47107e-05	0.000103483	7.93854e-05	0.00011152	8.53661e-05	0.116006	383
		384	0.2272	0.00021135	2,5666E-01	3,8764E-04	0.114892	0.115351	5.42451e-05	4.1636e-05	5.97787e-05	4.58698e-05	8.80718e-05	6.75998e-05	9.57772e-05	7.34926e-05	0.115009	384
		385	0.221	0.00020417	2,1479E-01	3,3630E-04	0.117482	0.117952	4.38537e-05	3.34599e-05	4.90494e-05	3.75479e-05	7.43223e-05	5.67071e-05	8.11971e-05	6.21534e-05	0.116187	385
		386	0.2148	0.00019724	1,7998E-01	2,8681E-04	0.119417	0.119895	3.54993e-05	2.69651e-05	3.96765e-05	3.02125e-05	6.16068e-05	4.67963e-05	6.79645e-05	5.17517e-05	0.118449	386
		387	0.2086	0.00019055	1,4860E-01	2,4081E-04	0.109198	0.109634	2.83157e-05	2.20206e-05	3.19075e-05	2.44929e-05	5.0233e-05	3.90653e-05	5.59199e-05	4.29308e-05	0.114307	387
		388	0.2024	0.00018408	1,1927E-01	2,0115E-04	0.110619	0.111061	2.19552e-05	1.70184e-05	2.51355e-05	1.95195e-05	4.07128e-05	3.15582e-05	4.54729e-05	3.53117e-05	0.109908	388
		389	0.1962	0.00017783	9,4026E-02	1,6399E-04	0.110181	0.110622	1.67206e-05	1.29739e-05	1.93379e-05	1.49962e-05	3.21748e-05	2.49652e-05	3.64438e-05	2.82617e-05	0.1104	389
		390	0.19	0.00017179	7,2734E-02	1,3107E-04	0.106813	0.10724	1.2495e-05	9.77062e-06	1.46078e-05	1.13723e-05	2.49033e-05	1.94735e-05	2.85391e-05	2.22193e-05	0.108497	390
		391	0.1838	0.00016596	5,5317E-02	1,0282E-04	0.107	0.107428	9.18041e-06	7.17566e-06	1.08377e-05	8.47314e-06	1.88983e-05	1.47714e-05	2.19008e-05	1.71225e-05	0.106907	391
		392	0.1776	0.00016032	4,0099E-02	7,8975E-05	0.107732	0.108163	6.42867e-06	5.01636e-06	7.80454e-06	6.09601e-06	1.4026e-05	1.09446e-05	1.64621e-05	1.2858e-05	0.107366	392
		393	0.1714	0.00015488	2,8849E-02	5,9753E-05	0.10728	0.107709	4.46813e-06	3.49016e-06	5.4484e-06	4.25326e-06	1.02417e-05	8e-06	1.21338e-05	9.47231e-06	0.107506	393
		394	0.1652	0.00014962	2,0678E-02	4,4546E-05	0.10375	0.104165	3.09384e-06	2.4364e-06	3.78099e-06	2.96328e-06	7.359e-06	5.7952e-06	8.80033e-06	6.8976e-06	0.105515	394
		395	0.159	0.00014454	1,3998E-02	3,2594E-05	0.101346	0.101752	2.02327e-06	1.60217e-06	2.55856e-06	2.01928e-06	5.18245e-06	4.10382e-06	6.27072e-06	4.94951e-06	0.102548	395
		396	0.1528	0.00013964	9,5104E-03	2,3015E-05	0.104371	0.104789	1.32803e-06	1.04433e-06	1.67565e-06	1.32325e-06	3.51669e-06	2.76543e-06	4.34957e-06	3.43463e-06	0.102859	396
		397	0.1466	0.0001349	6,1938E-03	1,5806E-05	0.10099	0.101394	8.35544e-07	6.62185e-07	1.08179e-06	8.53257e-07	2.31716e-06	1.8364e-06	2.91693e-06	2.30091e-06	0.102681	397
		398	0.1404	0.00013032	4,1718E-03	1,0446E-05	0.0995039	0.0999019	5.43669e-07	4.32345e-07	6.89606e-07	5.47265e-07	1.46662e-06	1.16631e-06	1.89189e-06	1.50135e-06	0.100247	398
		399	0.1342	0.00012589	8,7410E-06	4,8434E-06	0.101036	0.10144	1.1004e-09	8.71999e-10	2.72385e-07	2.16609e-07	6.49984e-07	5.15071e-07	1.0583e-06	8.40689e-07	0.10027	399
		400	0.128	0.00012162	1,4500E-05	8,4661E-06	0.0977572	0.0981482	1.76349e-09	1.40804e-09	1.43195e-09	1.14002e-09	1.08366e-06	8.65239e-07	8.66823e-07	6.90155e-07	0.0993967	400
											0.463089	0.0970195			0.0172245	0.0108333	45.0184
											SPF	4.77315			UVAPF0	1.58996

## Sheet: P3E
		Wavelength nm	PPD action spectrum P(λ)	Erythema action spectrum E(λ)	UV-SSR source W.m-2nm-1 I(λ) for SPF	UVA radiation source W.m-2nm-1	Corrected absorbance	Absorbance	Sunburn effect E(λ)*I(λ)	Erythemal effectiveness E(λ)*I(λ)*10-A(λ)	Integral E(λ)*I(λ)	Integral E(λ)*I(λ)*10-A(λ)	PPD effect P(λ)*I(λ)	PPD effectiveness P(λ)*I(λ)*10-A(λ)	Integral P(λ)*I(λ)	Integral P(λ)*I(λ)*10-A(λ)	Absorbance integral	Critical wavelength calculus
weight test plate (g)	2.3422	290		1	8,7410E-06		1.94897	2.10879	8.741e-06	9.83083e-08
weight test plate after cream application (g)	2.4103	291		1	1,4500E-05		1.82294	1.97242	1.45e-05	2.17985e-07	1.16205e-05	1.58147e-07					1.88596
test plate weight after spreading the cream (g)	2.3963	292		1	2,6589E-05		1.72432	1.86571	2.6589e-05	5.01632e-07	2.05445e-05	3.59809e-07					1.77363	calculate
weight cream (g)	0.0541	293		1	4,5745E-05		1.61672	1.74929	4.5745e-05	1.10568e-06	3.6167e-05	8.03654e-07					1.67052	calculate
correction coefficient	0.924214	294		1	1,0057E-04		1.54353	1.6701	0.00010057	2.87698e-06	7.31575e-05	1.99133e-06					1.58012	calculate
		295		1	2,5894E-04		1.46653	1.58678	0.00025894	8.84447e-06	0.000179755	5.86072e-06					1.50503	calculate
		296		1	7,0349E-04		1.40089	1.51576	0.00070349	2.79494e-05	0.000481215	1.83969e-05					1.43371	calculate
Results		297		1	1,6776E-03		1.37258	1.48513	0.0016776	7.11394e-05	0.00119054	4.95444e-05					1.38673	calculate
SPF in vitro	8.93852	298		1	3,7268E-03		1.32539	1.43407	0.0037268	0.000176178	0.0027022	0.000123658					1.34898	calculate
UVAPF0	2.20555	299		0.80538	7,9381E-03		1.28353	1.38878	0.00639319	0.000332806	0.00505999	0.000254492					1.30446	calculate
Critical wavelength (nm)	366	300		0.64863	1,4782E-02		1.2578	1.36094	0.00958805	0.000529577	0.00799062	0.000431192					1.27066	calculate
		301		0.5224	2,5136E-02		1.21745	1.31728	0.013131	0.000795891	0.0113595	0.000662734					1.23762	calculate
		302		0.42073	4,1755E-02		1.18979	1.28735	0.0175676	0.00113481	0.0153493	0.000965349					1.20362	calculate
		303		0.33884	6,2231E-02		1.16689	1.26257	0.0210864	0.00143586	0.019327	0.00128533					1.17834	calculate
		304		0.2729	8,6903E-02		1.13849	1.23185	0.0237158	0.00172404	0.0224011	0.00157995					1.15269	calculate
		305		0.2729	1,2160E-01		1.1265	1.21888	0.0331846	0.00247989	0.0284502	0.00210197					1.1325	calculate
		306		0.17701	1,6148E-01		1.096	1.18588	0.0285836	0.00229146	0.0308841	0.00238568					1.11125	calculate
		307		0.14256	1,9892E-01		1.07147	1.15933	0.028358	0.00240549	0.0284708	0.00234848					1.08374	calculate
		308		0.11482	2,4827E-01		1.05424	1.14069	0.0285064	0.00251594	0.0284322	0.00246072					1.06286	calculate
		309		0.09247	2,8937E-01		1.04379	1.12938	0.026758	0.00241916	0.0276322	0.00246755					1.04902	calculate
		310		0.074473	3,3580E-01		1.02536	1.10944	0.025008	0.00235893	0.025883	0.00238904					1.03458	calculate
		311		0.059979	3,8715E-01		1.01442	1.0976	0.0232209	0.00224624	0.0241145	0.00230259					1.01989	calculate
		312		0.048306	4,3105E-01		0.998614	1.0805	0.0208223	0.00208889	0.0220216	0.00216757					1.00652	calculate
		313		0.038905	4,8842E-01		0.984018	1.06471	0.019002	0.00197143	0.0199121	0.00203016					0.991316	calculate
		314		0.031333	5,1215E-01		0.970709	1.05031	0.0160472	0.00171668	0.0175246	0.00184406					0.977363	calculate
		315		0.025235	5,5668E-01		0.960172	1.03891	0.0140478	0.0015397	0.0150475	0.00162819					0.96544	calculate
		316		0.020324	5,9568E-01		0.936502	1.0133	0.0121066	0.00140126	0.0130772	0.00147048					0.948337	calculate
		317		0.016368	6,2562E-01		0.94687	1.02451	0.0102401	0.00115727	0.0111734	0.00127927					0.941686	calculate
		318		0.013183	6,5653E-01		0.924345	1.00014	0.00865503	0.00103021	0.00944759	0.00109374					0.935607	calculate
		319		0.010617	6,8787E-01		0.905773	0.980046	0.00730312	0.000907268	0.00797908	0.000968737					0.915059	calculate
		320	1	0.0085507	7,2362E-01	4,8434E-06	0.891136	0.96421	0.00618746	0.000795016	0.00674529	0.000851142	4.8434e-06	6.2232e-07			0.898455	calculate
		321	0.975	0.0068865	7,3706E-01	8,4661E-06	0.873482	0.945108	0.00507576	0.000679233	0.00563161	0.000737125	8.25445e-06	1.1046e-06	6.54892e-06	8.63461e-07	0.882309	calculate
		322	0.95	0.0055463	7,6771E-01	1,3558E-05	0.861944	0.932623	0.00425795	0.000585136	0.00466686	0.000632185	1.28801e-05	1.77001e-06	1.05673e-05	1.43731e-06	0.867713	calculate
		323	0.925	0.0044668	7,9546E-01	2,0742E-05	0.839589	0.908435	0.00355316	0.000514075	0.00390556	0.000549605	1.91863e-05	2.7759e-06	1.60332e-05	2.27295e-06	0.850766	calculate
		324	0.9	0.0035975	7,9867E-01	3,0321E-05	0.82072	0.888019	0.00287322	0.000434158	0.00321319	0.000474117	2.72889e-05	4.1235e-06	2.32376e-05	3.4497e-06	0.830154	calculate
		325	0.875	0.0028973	8,2900E-01	4,2940E-05	0.811025	0.877529	0.00240186	0.000371128	0.00263754	0.000402643	3.75725e-05	5.80558e-06	3.24307e-05	4.96454e-06	0.815872	calculate
		326	0.85	0.0023335	8,5593E-01	7,6011E-05	0.784517	0.848848	0.00199731	0.000328042	0.00219959	0.000349585	6.46094e-05	1.06115e-05	5.10909e-05	8.20856e-06	0.797771	calculate
		327	0.825	0.0018793	8,7912E-01	9,8450E-05	0.751462	0.813082	0.00165213	0.000292808	0.00182472	0.000310425	8.12212e-05	1.43949e-05	7.29153e-05	1.25032e-05	0.767989	calculate
		328	0.8	0.0015136	8,9506E-01	1,2153E-04	0.740609	0.801338	0.00135476	0.000246181	0.00150345	0.000269494	9.7224e-05	1.76671e-05	8.92226e-05	1.6031e-05	0.746035	calculate
		329	0.775	0.0014125	9,0097E-01	1,5055E-04	0.724811	0.784246	0.00127262	0.000239821	0.00131369	0.000243001	0.000116676	2.19873e-05	0.00010695	1.98272e-05	0.73271	calculate
		330	0.75	0.0013646	9,1609E-01	1,8111E-04	0.688618	0.745085	0.0012501	0.00025605	0.00126136	0.000247936	0.000135833	2.78218e-05	0.000126254	2.49045e-05	0.706715	calculate
		331	0.725	0.0013183	9,4342E-01	2,1323E-04	0.668139	0.722927	0.00124371	0.000267042	0.0012469	0.000261546	0.000154592	3.3193e-05	0.000145212	3.05074e-05	0.678379	calculate
		332	0.7	0.0012735	9,4442E-01	2,4435E-04	0.643309	0.69606	0.00120272	0.000273436	0.00122321	0.000270239	0.000171045	3.88868e-05	0.000162818	3.60399e-05	0.655724	calculate
		333	0.675	0.0012303	9,4315E-01	2,8332E-04	0.613747	0.664074	0.00116036	0.000282387	0.00118154	0.000277912	0.000191241	4.65408e-05	0.000181143	4.27138e-05	0.628528	calculate
		334	0.65	0.0011885	9,5706E-01	3,1863E-04	0.596765	0.6457	0.00113747	0.000287855	0.00114891	0.000285121	0.000207109	5.24125e-05	0.000199175	4.94767e-05	0.605256	calculate
		335	0.625	0.0011482	9,6627E-01	3,5892E-04	0.583057	0.630868	0.00110947	0.000289774	0.00112347	0.000288814	0.000224325	5.85896e-05	0.000215717	5.55011e-05	0.589911	calculate
		336	0.6	0.0011092	9,7713E-01	3,9795E-04	0.566837	0.613318	0.00108383	0.00029385	0.00109665	0.000291812	0.00023877	6.47355e-05	0.000231547	6.16626e-05	0.574947	calculate
		337	0.575	0.0010715	9,7698E-01	4,3869E-04	0.529593	0.573019	0.00104683	0.000309233	0.00106533	0.000301541	0.000252247	7.45132e-05	0.000245508	6.96244e-05	0.548215	calculate
		338	0.55	0.0010351	9,9667E-01	4,7781E-04	0.493207	0.53365	0.00103165	0.000331381	0.00103924	0.000320307	0.000262796	8.44134e-05	0.000257521	7.94633e-05	0.5114	calculate
		339	0.525	0.001	9,9387E-01	5,1977E-04	0.474897	0.513839	0.00099387	0.000332991	0.00101276	0.000332186	0.000272879	9.14268e-05	0.000267837	8.79201e-05	0.484052	calculate
		340	0.5	0.00096605	1,0069E+00	5,6084E-04	0.453078	0.49023	0.000972716	0.000342695	0.000983293	0.000337843	0.00028042	9.87942e-05	0.00027665	9.51105e-05	0.463987	calculate
		341	0.4938	0.00093325	1,0118E+00	5,9985E-04	0.510248	0.552089	0.000944262	0.000291638	0.000958489	0.000317167	0.000296206	9.1484e-05	0.000288313	9.51391e-05	0.481663	calculate
		342	0.4876	0.00090157	1,0114E+00	6,3844E-04	0.492901	0.533318	0.000911848	0.000293104	0.000928055	0.000292371	0.000311303	0.000100065	0.000303755	9.57746e-05	0.501574	calculate
		343	0.4814	0.00087096	1,0214E+00	6,7395E-04	0.477096	0.516218	0.000889599	0.00029655	0.000900723	0.000294827	0.00032444	0.000108153	0.000317871	0.000104109	0.484999	calculate
		344	0.4752	0.0008414	1,0251E+00	7,1232E-04	0.461366	0.499198	0.000862519	0.000298128	0.000876059	0.000297339	0.000338494	0.000117	0.000331467	0.000112576	0.469231	calculate
		345	0.469	0.00081283	1,0328E+00	7,4679E-04	0.439403	0.475434	0.000839491	0.00030522	0.000851005	0.000301674	0.000350245	0.000127341	0.000344369	0.000122171	0.450384	calculate
		346	0.4628	0.00078524	1,0344E+00	7,7836E-04	0.407292	0.44069	0.000812252	0.000317979	0.000825872	0.0003116	0.000360225	0.00014102	0.000355235	0.000134181	0.423348	calculate
		347	0.4566	0.00075858	1,0395E+00	8,1797E-04	0.403799	0.43691	0.000788544	0.000311191	0.000800398	0.000314585	0.000373485	0.000147392	0.000366855	0.000144206	0.405546	calculate
		348	0.4504	0.00073282	1,0269E+00	8,4269E-04	0.393801	0.426092	0.000752533	0.000303896	0.000770538	0.000307543	0.000379548	0.000153273	0.000376516	0.000150333	0.3988	calculate
		349	0.4442	0.00070795	1,0454E+00	8,7535E-04	0.380652	0.411865	0.000740091	0.000308059	0.000746312	0.000305977	0.00038883	0.000161848	0.000384189	0.000157561	0.387226	calculate
		350	0.438	0.00068391	1,0419E+00	9,0444E-04	0.356493	0.385726	0.000712566	0.000313568	0.000726328	0.000310813	0.000396145	0.000174325	0.000392488	0.000168087	0.368572	calculate
		351	0.4318	0.00066069	1,0398E+00	9,2876E-04	0.366634	0.396698	0.000686985	0.000295334	0.000699776	0.000304451	0.000401039	0.000172406	0.000398592	0.000173366	0.361564	calculate
		352	0.4256	0.00063826	1,0392E+00	9,4861E-04	0.34407	0.372283	0.00066328	0.00030035	0.000675133	0.000297842	0.000403728	0.000182818	0.000402383	0.000177612	0.355352	calculate
		353	0.4194	0.0006166	1,0428E+00	9,7333E-04	0.334178	0.36158	0.00064299	0.00029787	0.000653135	0.00029911	0.000408215	0.000189108	0.000405972	0.000185963	0.339124	calculate
		354	0.4132	0.00059566	1,0457E+00	9,8625E-04	0.327636	0.354502	0.000622882	0.000292934	0.000632936	0.000295402	0.000407519	0.000191651	0.000407867	0.00019038	0.330907	calculate
		355	0.407	0.00057544	1,0353E+00	1,0094E-03	0.322783	0.349251	0.000595753	0.000283324	0.000609317	0.000288129	0.000410826	0.000195377	0.000409172	0.000193514	0.32521	calculate
		356	0.4008	0.0005559	1,0393E+00	1,0281E-03	0.312652	0.338289	0.000577747	0.000281246	0.00058675	0.000282285	0.000412062	0.000200591	0.000411444	0.000197984	0.317718	calculate
		357	0.3946	0.00053703	1,0266E+00	1,0446E-03	0.303197	0.328059	0.000551315	0.000274285	0.000564531	0.000277765	0.000412199	0.000205074	0.000412131	0.000202832	0.307925	calculate
		358	0.3884	0.0005188	1,0353E+00	1,0617E-03	0.297375	0.32176	0.000537114	0.000270826	0.000544214	0.000272556	0.000412364	0.000207925	0.000412282	0.000206499	0.300286	calculate
		359	0.3822	0.00050119	1,0371E+00	1,0783E-03	0.296012	0.320286	0.000519784	0.000262912	0.000528449	0.000266869	0.000412126	0.000208458	0.000412245	0.000208191	0.296694	calculate
		360	0.376	0.00048417	1,0254E+00	1,0861E-03	0.294384	0.318523	0.000496468	0.000252062	0.000508126	0.000257487	0.000408374	0.000207336	0.00041025	0.000207897	0.295198	calculate
		361	0.3698	0.00046774	1,0230E+00	1,0978E-03	0.284848	0.308205	0.000478498	0.000248332	0.000487483	0.000250197	0.000405966	0.000210689	0.00040717	0.000209013	0.289616	calculate
		362	0.3636	0.00045186	1,0162E+00	1,0948E-03	0.286776	0.310292	0.00045918	0.00023725	0.000468839	0.000242791	0.000398069	0.000205675	0.000402018	0.000208182	0.285812	calculate
		363	0.3574	0.00043652	9,9840E-01	1,0995E-03	0.265635	0.287417	0.000435822	0.000236414	0.000447501	0.000236832	0.000392961	0.000213165	0.000395515	0.00020942	0.276206	calculate
		364	0.3512	0.0004217	9,9602E-01	1,1001E-03	0.273526	0.295956	0.000420022	0.000223741	0.000427922	0.000230078	0.000386355	0.000205807	0.000389658	0.000209486	0.269581	calculate
		365	0.345	0.00040738	9,6745E-01	1,0927E-03	0.264324	0.285998	0.00039412	0.000214439	0.000407071	0.00021909	0.000376981	0.000205115	0.000381668	0.000205461	0.268925	calculate
		366	0.3388	0.00039355	9,6479E-01	1,0866E-03	0.264717	0.286424	0.000379693	0.000206403	0.000386906	0.000210421	0.00036814	0.000200123	0.000372561	0.000202619	0.26452	calculate
		367	0.3326	0.00038019	9,3892E-01	1,0824E-03	0.261312	0.28274	0.000356968	0.000195577	0.000368331	0.00020099	0.000360006	0.000197241	0.000364073	0.000198682	0.263015	calculate
		368	0.3264	0.00036728	9,1910E-01	1,0712E-03	0.259221	0.280477	0.000337567	0.00018584	0.000347268	0.000190708	0.00034964	0.000192486	0.000354823	0.000194864	0.260267	calculate
		369	0.3202	0.00035481	8,7252E-01	1,0263E-03	0.251472	0.272092	0.000309579	0.0001735	0.000323573	0.00017967	0.000328621	0.000184172	0.00033913	0.000188329	0.255346	calculate
		370	0.314	0.00034277	8,4731E-01	9,9533E-04	0.250044	0.270547	0.000290432	0.000163306	0.000300006	0.000168403	0.000312534	0.000175733	0.000320577	0.000179953	0.250758	calculate
		371	0.3078	0.00033113	8,1229E-01	9,7028E-04	0.250476	0.271015	0.000268974	0.000151089	0.000279703	0.000157197	0.000298652	0.00016776	0.000305593	0.000171747	0.25026	371
		372	0.3016	0.00031989	7,8396E-01	9,3674E-04	0.247753	0.268069	0.000250781	0.000141756	0.000259877	0.000146423	0.000282521	0.000159697	0.000290586	0.000163729	0.249115	372
		373	0.2954	0.00030903	7,4156E-01	9,0571E-04	0.243462	0.263426	0.000229164	0.000130823	0.000239973	0.00013629	0.000267547	0.000152735	0.000275034	0.000156216	0.245608	373
		374	0.2892	0.00029854	7,1485E-01	8,7573E-04	0.243699	0.263682	0.000213411	0.000121764	0.000221288	0.000126294	0.000253261	0.000144501	0.000260404	0.000148618	0.243581	374
		375	0.283	0.0002884	6,6874E-01	8,4279E-04	0.239721	0.259378	0.000192865	0.000111053	0.000203138	0.000116409	0.00023851	0.000137336	0.000245885	0.000140918	0.24171	375
		376	0.2768	0.00027861	6,2796E-01	8,0575E-04	0.239699	0.259355	0.000174956	0.000100746	0.00018391	0.0001059	0.000223032	0.00012843	0.000230771	0.000132883	0.23971	376
		377	0.2706	0.00026915	5,8633E-01	7,6129E-04	0.237897	0.257404	0.000157811	9.12514e-05	0.000166383	9.59989e-05	0.000206005	0.000119119	0.000214518	0.000123775	0.238798	377
		378	0.2644	0.00026002	5,3413E-01	7,1053E-04	0.238047	0.257567	0.000138884	8.02799e-05	0.000148348	8.57656e-05	0.000187864	0.000108592	0.000196935	0.000113855	0.237972	378
		379	0.2582	0.00025119	4,9253E-01	6,6551E-04	0.237039	0.256477	0.000123719	7.16796e-05	0.000131302	7.59797e-05	0.000171835	9.95569e-05	0.000179849	0.000104074	0.237543	379
		380	0.252	0.00024266	4,4824E-01	6,1146E-04	0.231328	0.250296	0.00010877	6.3853e-05	0.000116244	6.77663e-05	0.000154088	9.04567e-05	0.000162961	9.50068e-05	0.234183	380
		381	0.2458	0.00023442	3,9321E-01	5,5611E-04	0.231776	0.250782	9.21763e-05	5.40559e-05	0.000100473	5.89544e-05	0.000136692	8.01616e-05	0.00014539	8.53092e-05	0.231552	381
		382	0.2396	0.00022646	3,4283E-01	4,9899E-04	0.223599	0.241934	7.76373e-05	4.63951e-05	8.49068e-05	5.02255e-05	0.000119558	7.14464e-05	0.000128125	7.5804e-05	0.227687	382
		383	0.2334	0.00021878	2,9853E-01	4,4337E-04	0.228555	0.247297	6.53124e-05	3.8587e-05	7.14748e-05	4.2491e-05	0.000103483	6.11381e-05	0.00011152	6.62922e-05	0.226077	383
		384	0.2272	0.00021135	2,5666E-01	3,8764E-04	0.221858	0.240051	5.42451e-05	3.25464e-05	5.97787e-05	3.55667e-05	8.80718e-05	5.28419e-05	9.57772e-05	5.699e-05	0.225207	384
		385	0.221	0.00020417	2,1479E-01	3,3630E-04	0.221901	0.240097	4.38537e-05	2.63091e-05	4.90494e-05	2.94277e-05	7.43223e-05	4.4588e-05	8.11971e-05	4.8715e-05	0.221879	385
		386	0.2148	0.00019724	1,7998E-01	2,8681E-04	0.226426	0.244993	3.54993e-05	2.10763e-05	3.96765e-05	2.36927e-05	6.16068e-05	3.65766e-05	6.79645e-05	4.05823e-05	0.224163	386
		387	0.2086	0.00019055	1,4860E-01	2,4081E-04	0.2161	0.233821	2.83157e-05	1.72158e-05	3.19075e-05	1.9146e-05	5.0233e-05	3.05414e-05	5.59199e-05	3.3559e-05	0.221263	387
		388	0.2024	0.00018408	1,1927E-01	2,0115E-04	0.21496	0.232587	2.19552e-05	1.33837e-05	2.51355e-05	1.52998e-05	4.07128e-05	2.48182e-05	4.54729e-05	2.76798e-05	0.21553	388
		389	0.1962	0.00017783	9,4026E-02	1,6399E-04	0.21515	0.232793	1.67206e-05	1.01883e-05	1.93379e-05	1.1786e-05	3.21748e-05	1.9605e-05	3.64438e-05	2.22116e-05	0.215055	389
		390	0.19	0.00017179	7,2734E-02	1,3107E-04	0.21458	0.232176	1.2495e-05	7.62351e-06	1.46078e-05	8.90592e-06	2.49033e-05	1.51942e-05	2.85391e-05	1.73996e-05	0.214865	390
		391	0.1838	0.00016596	5,5317E-02	1,0282E-04	0.210976	0.228276	9.18041e-06	5.64788e-06	1.08377e-05	6.6357e-06	1.88983e-05	1.16264e-05	2.19008e-05	1.34103e-05	0.212778	391
		392	0.1776	0.00016032	4,0099E-02	7,8975E-05	0.211734	0.229096	6.42867e-06	3.94809e-06	7.80454e-06	4.79799e-06	1.4026e-05	8.61387e-06	1.64621e-05	1.01202e-05	0.211355	392
		393	0.1714	0.00015488	2,8849E-02	5,9753E-05	0.208915	0.226046	4.46813e-06	2.76192e-06	5.4484e-06	3.35501e-06	1.02417e-05	6.33076e-06	1.21338e-05	7.47231e-06	0.210325	393
		394	0.1652	0.00014962	2,0678E-02	4,4546E-05	0.201764	0.218309	3.09384e-06	1.94417e-06	3.78099e-06	2.35304e-06	7.359e-06	4.62439e-06	8.80033e-06	5.47757e-06	0.20534	394
		395	0.159	0.00014454	1,3998E-02	3,2594E-05	0.200761	0.217223	2.02327e-06	1.27436e-06	2.55856e-06	1.60927e-06	5.18245e-06	3.26418e-06	6.27072e-06	3.94429e-06	0.201262	395
		396	0.1528	0.00013964	9,5104E-03	2,3015E-05	0.208473	0.225568	1.32803e-06	8.21742e-07	1.67565e-06	1.04805e-06	3.51669e-06	2.17601e-06	4.34957e-06	2.7201e-06	0.204617	396
		397	0.1466	0.0001349	6,1938E-03	1,5806E-05	0.201262	0.217766	8.35544e-07	5.25662e-07	1.08179e-06	6.73702e-07	2.31716e-06	1.45779e-06	2.91693e-06	1.8169e-06	0.204868	397
		398	0.1404	0.00013032	4,1718E-03	1,0446E-05	0.195857	0.211917	5.43669e-07	3.4632e-07	6.89606e-07	4.35991e-07	1.46662e-06	9.34244e-07	1.89189e-06	1.19601e-06	0.19856	398
		399	0.1342	0.00012589	8,7410E-06	4,8434E-06	0.198275	0.214534	1.1004e-09	6.97071e-10	2.72385e-07	1.73509e-07	6.49984e-07	4.11744e-07	1.0583e-06	6.72994e-07	0.197066	399
		400	0.128	0.00012162	1,4500E-05	8,4661E-06	0.195586	0.211624	1.76349e-09	1.12405e-09	1.43195e-09	9.10562e-10	1.08366e-06	6.90728e-07	8.66823e-07	5.51236e-07	0.196931	400
											0.463089	0.0518082			0.0172245	0.00780961	66.7143
											SPF	8.93852			UVAPF0	2.20555

## Sheet: P4E
		Wavelength nm	PPD action spectrum P(λ)	Erythema action spectrum E(λ)	UV-SSR source W.m-2nm-1 I(λ) for SPF	UVA radiation source W.m-2nm-1	Corrected absorbance	Absorbance	Sunburn effect E(λ)*I(λ)	Erythemal effectiveness E(λ)*I(λ)*10-A(λ)	Integral E(λ)*I(λ)	Integral E(λ)*I(λ)*10-A(λ)	PPD effect P(λ)*I(λ)	PPD effectiveness P(λ)*I(λ)*10-A(λ)	Integral P(λ)*I(λ)	Integral P(λ)*I(λ)*10-A(λ)	Absorbance integral	Critical wavelength calculus
weight test plate (g)	2.3475	290		1	8,7410E-06		2.19391	2.3431	8.741e-06	5.59308e-08
weight test plate after cream application (g)	2.4145	291		1	1,4500E-05		2.05204	2.19158	1.45e-05	1.28625e-07	1.16205e-05	9.22781e-08					2.12298
test plate weight after spreading the cream (g)	2.4009	292		1	2,6589E-05		1.94102	2.07301	2.6589e-05	3.04565e-07	2.05445e-05	2.16595e-07					1.99653	calculate
weight cream (g)	0.0534	293		1	4,5745E-05		1.8199	1.94365	4.5745e-05	6.9254e-07	3.6167e-05	4.98552e-07					1.88046	calculate
correction coefficient	0.93633	294		1	1,0057E-04		1.73752	1.85567	0.00010057	1.84057e-06	7.31575e-05	1.26655e-06					1.77871	calculate
		295		1	2,5894E-04		1.65084	1.76309	0.00025894	5.78581e-06	0.000179755	3.81319e-06					1.69418	calculate
		296		1	7,0349E-04		1.57694	1.68418	0.00070349	1.86343e-05	0.000481215	1.22101e-05					1.61389	calculate
Results		297		1	1,6776E-03		1.54508	1.65014	0.0016776	4.782e-05	0.00119054	3.32272e-05					1.56101	calculate
SPF in vitro	11.4644	298		1	3,7268E-03		1.49196	1.59341	0.0037268	0.000120055	0.0027022	8.39376e-05					1.51852	calculate
UVAPF0	2.42425	299		0.80538	7,9381E-03		1.44484	1.54308	0.00639319	0.000229553	0.00505999	0.000174804					1.4684	calculate
Critical wavelength (nm)	366	300		0.64863	1,4782E-02		1.41588	1.51216	0.00958805	0.000368005	0.00799062	0.000298779					1.43036	calculate
		301		0.5224	2,5136E-02		1.37045	1.46364	0.013131	0.000559564	0.0113595	0.000463785					1.39316	calculate
		302		0.42073	4,1755E-02		1.33932	1.43039	0.0175676	0.000804255	0.0153493	0.000681909					1.35488	calculate
		303		0.33884	6,2231E-02		1.31354	1.40286	0.0210864	0.00102438	0.019327	0.000914319					1.32643	calculate
		304		0.2729	8,6903E-02		1.28157	1.36872	0.0237158	0.00124012	0.0224011	0.00113225					1.29756	calculate
		305		0.2729	1,2160E-01		1.26808	1.35431	0.0331846	0.00179002	0.0284502	0.00151507					1.27483	calculate
		306		0.17701	1,6148E-01		1.23375	1.31764	0.0285836	0.00166867	0.0308841	0.00172935					1.25091	calculate
		307		0.14256	1,9892E-01		1.20613	1.28815	0.028358	0.00176419	0.0284708	0.00171643					1.21994	calculate
		308		0.11482	2,4827E-01		1.18673	1.26743	0.0285064	0.00185442	0.0284322	0.0018093					1.19643	calculate
		309		0.09247	2,8937E-01		1.17497	1.25487	0.026758	0.00178848	0.0276322	0.00182145					1.18085	calculate
		310		0.074473	3,3580E-01		1.15423	1.23272	0.025008	0.00175328	0.025883	0.00177088					1.1646	calculate
		311		0.059979	3,8715E-01		1.14191	1.21956	0.0232209	0.00167482	0.0241145	0.00171405					1.14807	calculate
		312		0.048306	4,3105E-01		1.12412	1.20056	0.0208223	0.00156463	0.0220216	0.00161973					1.13301	calculate
		313		0.038905	4,8842E-01		1.10769	1.18301	0.019002	0.00148291	0.0199121	0.00152377					1.1159	calculate
		314		0.031333	5,1215E-01		1.0927	1.16701	0.0160472	0.00129627	0.0175246	0.00138959					1.10019	calculate
		315		0.025235	5,5668E-01		1.08084	1.15434	0.0140478	0.00116618	0.0150475	0.00123123					1.08677	calculate
		316		0.020324	5,9568E-01		1.0542	1.12588	0.0121066	0.00106862	0.0130772	0.0011174					1.06752	calculate
		317		0.016368	6,2562E-01		1.06587	1.13835	0.0102401	0.000879908	0.0111734	0.000974265					1.06003	calculate
		318		0.013183	6,5653E-01		1.04051	1.11127	0.00865503	0.000788417	0.00944759	0.000834162					1.05319	calculate
		319		0.010617	6,8787E-01		1.01961	1.08894	0.00730312	0.000698074	0.00797908	0.000743245					1.03006	calculate
		320	1	0.0085507	7,2362E-01	4,8434E-06	1.00313	1.07134	0.00618746	0.000614301	0.00674529	0.000656187	4.8434e-06	4.80861e-07			1.01137	calculate
		321	0.975	0.0068865	7,3706E-01	8,4661E-06	0.983258	1.05012	0.00507576	0.000527525	0.00563161	0.000570913	8.25445e-06	8.57886e-07	6.54892e-06	6.69373e-07	0.993195	calculate
		322	0.95	0.0055463	7,6771E-01	1,3558E-05	0.97027	1.03625	0.00425795	0.000455964	0.00466686	0.000491745	1.28801e-05	1.37927e-06	1.05673e-05	1.11858e-06	0.976764	calculate
		323	0.925	0.0044668	7,9546E-01	2,0742E-05	0.945105	1.00937	0.00355316	0.00040319	0.00390556	0.000429577	1.91863e-05	2.17715e-06	1.60332e-05	1.77821e-06	0.957687	calculate
		324	0.9	0.0035975	7,9867E-01	3,0321E-05	0.923865	0.986688	0.00287322	0.000342376	0.00321319	0.000372783	2.72889e-05	3.25178e-06	2.32376e-05	2.71446e-06	0.934485	calculate
		325	0.875	0.0028973	8,2900E-01	4,2940E-05	0.912951	0.975032	0.00240186	0.000293492	0.00263754	0.000317934	3.75725e-05	4.59112e-06	3.24307e-05	3.92145e-06	0.918408	calculate
		326	0.85	0.0023335	8,5593E-01	7,6011E-05	0.883112	0.943164	0.00199731	0.000261417	0.00219959	0.000277455	6.46094e-05	8.45635e-06	5.10909e-05	6.52374e-06	0.898032	calculate
		327	0.825	0.0018793	8,7912E-01	9,8450E-05	0.845903	0.903424	0.00165213	0.000235582	0.00182472	0.000248499	8.12212e-05	1.15816e-05	7.29153e-05	1.0019e-05	0.864507	calculate
		328	0.8	0.0015136	8,9506E-01	1,2153E-04	0.833685	0.890376	0.00135476	0.000198691	0.00150345	0.000217136	9.7224e-05	1.4259e-05	8.92226e-05	1.29203e-05	0.839794	calculate
		329	0.775	0.0014125	9,0097E-01	1,5055E-04	0.815903	0.871384	0.00127262	0.000194445	0.00131369	0.000196568	0.000116676	1.78271e-05	0.00010695	1.6043e-05	0.824794	calculate
		330	0.75	0.0013646	9,1609E-01	1,8111E-04	0.775161	0.827872	0.0012501	0.000209789	0.00126136	0.000202117	0.000135833	2.27952e-05	0.000126254	2.03111e-05	0.795532	calculate
		331	0.725	0.0013183	9,4342E-01	2,1323E-04	0.752109	0.803252	0.00124371	0.000220095	0.0012469	0.000214942	0.000154592	2.73576e-05	0.000145212	2.50764e-05	0.763635	calculate
		332	0.7	0.0012735	9,4442E-01	2,4435E-04	0.724157	0.7734	0.00120272	0.00022699	0.00122321	0.000223543	0.000171045	3.22815e-05	0.000162818	2.98195e-05	0.738133	calculate
		333	0.675	0.0012303	9,4315E-01	2,8332E-04	0.69088	0.73786	0.00116036	0.000236435	0.00118154	0.000231712	0.000191241	3.89673e-05	0.000181143	3.56244e-05	0.707519	calculate
		334	0.65	0.0011885	9,5706E-01	3,1863E-04	0.671764	0.717444	0.00113747	0.0002422	0.00114891	0.000239318	0.000207109	4.40997e-05	0.000199175	4.15335e-05	0.681322	calculate
		335	0.625	0.0011482	9,6627E-01	3,5892E-04	0.656333	0.700964	0.00110947	0.000244784	0.00112347	0.000243492	0.000224325	4.94931e-05	0.000215717	4.67964e-05	0.664049	calculate
		336	0.6	0.0011092	9,7713E-01	3,9795E-04	0.638075	0.681464	0.00108383	0.000249395	0.00109665	0.000247089	0.00023877	5.4942e-05	0.000231547	5.22176e-05	0.647204	calculate
		337	0.575	0.0010715	9,7698E-01	4,3869E-04	0.59615	0.636688	0.00104683	0.000265294	0.00106533	0.000257345	0.000252247	6.39257e-05	0.000245508	5.94339e-05	0.617112	calculate
		338	0.55	0.0010351	9,9667E-01	4,7781E-04	0.555191	0.592944	0.00103165	0.000287305	0.00103924	0.0002763	0.000262796	7.31858e-05	0.000257521	6.85558e-05	0.57567	calculate
		339	0.525	0.001	9,9387E-01	5,1977E-04	0.534581	0.570932	0.00099387	0.000290235	0.00101276	0.00028877	0.000272879	7.96875e-05	0.000267837	7.64366e-05	0.544886	calculate
		340	0.5	0.00096605	1,0069E+00	5,6084E-04	0.510019	0.5447	0.000972716	0.000300585	0.000983293	0.00029541	0.00028042	8.66543e-05	0.00027665	8.31709e-05	0.5223	calculate
		341	0.4938	0.00093325	1,0118E+00	5,9985E-04	0.574375	0.613432	0.000944262	0.000251604	0.000958489	0.000276095	0.000296206	7.89258e-05	0.000288313	8.27901e-05	0.542197	calculate
		342	0.4876	0.00090157	1,0114E+00	6,3844E-04	0.554846	0.592576	0.000911848	0.000254142	0.000928055	0.000252873	0.000311303	8.67636e-05	0.000303755	8.28447e-05	0.56461	calculate
		343	0.4814	0.00087096	1,0214E+00	6,7395E-04	0.537056	0.573576	0.000889599	0.000258308	0.000900723	0.000256225	0.00032444	9.42058e-05	0.000317871	9.04847e-05	0.545951	calculate
		344	0.4752	0.0008414	1,0251E+00	7,1232E-04	0.519348	0.554664	0.000862519	0.000260868	0.000876059	0.000259588	0.000338494	0.000102377	0.000331467	9.82915e-05	0.528202	calculate
		345	0.469	0.00081283	1,0328E+00	7,4679E-04	0.494625	0.52826	0.000839491	0.000268776	0.000851005	0.000264822	0.000350245	0.000112136	0.000344369	0.000107257	0.506987	calculate
		346	0.4628	0.00078524	1,0344E+00	7,7836E-04	0.458479	0.489656	0.000812252	0.000282626	0.000825872	0.000275701	0.000360225	0.000125341	0.000355235	0.000118739	0.476552	calculate
		347	0.4566	0.00075858	1,0395E+00	8,1797E-04	0.454547	0.485456	0.000788544	0.000276872	0.000800398	0.000279749	0.000373485	0.000131137	0.000366855	0.000128239	0.456513	calculate
		348	0.4504	0.00073282	1,0269E+00	8,4269E-04	0.443292	0.473436	0.000752533	0.000271165	0.000770538	0.000274018	0.000379548	0.000136765	0.000376516	0.000133951	0.448919	calculate
		349	0.4442	0.00070795	1,0454E+00	8,7535E-04	0.428491	0.457628	0.000740091	0.000275927	0.000746312	0.000273546	0.00038883	0.000144967	0.000384189	0.000140866	0.435891	calculate
		350	0.438	0.00068391	1,0419E+00	9,0444E-04	0.401296	0.428584	0.000712566	0.000282832	0.000726328	0.00027938	0.000396145	0.000157238	0.000392488	0.000151103	0.414893	calculate
		351	0.4318	0.00066069	1,0398E+00	9,2876E-04	0.412712	0.440776	0.000686985	0.000265605	0.000699776	0.000274219	0.000401039	0.000155051	0.000398592	0.000156145	0.407004	calculate
		352	0.4256	0.00063826	1,0392E+00	9,4861E-04	0.387311	0.413648	0.00066328	0.000271885	0.000675133	0.000268745	0.000403728	0.000165493	0.000402383	0.000160272	0.400011	calculate
		353	0.4194	0.0006166	1,0428E+00	9,7333E-04	0.376176	0.401756	0.00064299	0.000270414	0.000653135	0.00027115	0.000408215	0.000171677	0.000405972	0.000168585	0.381743	calculate
		354	0.4132	0.00059566	1,0457E+00	9,8625E-04	0.368812	0.393891	0.000622882	0.000266436	0.000632936	0.000268425	0.000407519	0.000174315	0.000407867	0.000172996	0.372494	calculate
		355	0.407	0.00057544	1,0353E+00	1,0094E-03	0.363349	0.388057	0.000595753	0.000258058	0.000609317	0.000262247	0.000410826	0.000177954	0.000409172	0.000176135	0.366081	calculate
		356	0.4008	0.0005559	1,0393E+00	1,0281E-03	0.351945	0.375877	0.000577747	0.000256917	0.00058675	0.000257487	0.000412062	0.000183239	0.000411444	0.000180597	0.357647	calculate
		357	0.3946	0.00053703	1,0266E+00	1,0446E-03	0.341302	0.36451	0.000551315	0.000251245	0.000564531	0.000254081	0.000412199	0.000187847	0.000412131	0.000185543	0.346623	calculate
		358	0.3884	0.0005188	1,0353E+00	1,0617E-03	0.334748	0.357511	0.000537114	0.000248495	0.000544214	0.00024987	0.000412364	0.00019078	0.000412282	0.000189314	0.338025	calculate
		359	0.3822	0.00050119	1,0371E+00	1,0783E-03	0.333214	0.355873	0.000519784	0.000241329	0.000528449	0.000244912	0.000412126	0.000191345	0.000412245	0.000191062	0.333981	calculate
		360	0.376	0.00048417	1,0254E+00	1,0861E-03	0.331381	0.353914	0.000496468	0.000231479	0.000508126	0.000236404	0.000408374	0.000190404	0.00041025	0.000190874	0.332297	calculate
		361	0.3698	0.00046774	1,0230E+00	1,0978E-03	0.320646	0.34245	0.000478498	0.000228683	0.000487483	0.000230081	0.000405966	0.000194019	0.00040717	0.000192212	0.326013	calculate
		362	0.3636	0.00045186	1,0162E+00	1,0948E-03	0.322817	0.344769	0.00045918	0.000218356	0.000468839	0.00022352	0.000398069	0.000189296	0.000402018	0.000191657	0.321732	calculate
		363	0.3574	0.00043652	9,9840E-01	1,0995E-03	0.299019	0.319352	0.000435822	0.000218922	0.000447501	0.000218639	0.000392961	0.000197393	0.000395515	0.000193344	0.310918	calculate
		364	0.3512	0.0004217	9,9602E-01	1,1001E-03	0.307902	0.32884	0.000420022	0.000206714	0.000427922	0.000212818	0.000386355	0.000190145	0.000389658	0.000193769	0.30346	calculate
		365	0.345	0.00040738	9,6745E-01	1,0927E-03	0.297543	0.317776	0.00039412	0.000198649	0.000407071	0.000202681	0.000376981	0.00019001	0.000381668	0.000190078	0.302722	calculate
		366	0.3388	0.00039355	9,6479E-01	1,0866E-03	0.297985	0.318248	0.000379693	0.000191182	0.000386906	0.000194915	0.00036814	0.000185365	0.000372561	0.000187688	0.297764	calculate
		367	0.3326	0.00038019	9,3892E-01	1,0824E-03	0.294153	0.314156	0.000356968	0.000181333	0.000368331	0.000186257	0.000360006	0.000182876	0.000364073	0.000184121	0.296069	calculate
		368	0.3264	0.00036728	9,1910E-01	1,0712E-03	0.291799	0.311642	0.000337567	0.000172409	0.000347268	0.000176871	0.00034964	0.000178575	0.000354823	0.000180726	0.292976	calculate
		369	0.3202	0.00035481	8,7252E-01	1,0263E-03	0.283076	0.302325	0.000309579	0.000161323	0.000323573	0.000166866	0.000328621	0.000171246	0.00033913	0.000174911	0.287437	calculate
		370	0.314	0.00034277	8,4731E-01	9,9533E-04	0.281468	0.300608	0.000290432	0.000151907	0.000300006	0.000156615	0.000312534	0.000163466	0.000320577	0.000167356	0.282272	calculate
		371	0.3078	0.00033113	8,1229E-01	9,7028E-04	0.281955	0.301128	0.000268974	0.000140525	0.000279703	0.000146216	0.000298652	0.000156031	0.000305593	0.000159749	0.281712	371
		372	0.3016	0.00031989	7,8396E-01	9,3674E-04	0.27889	0.297854	0.000250781	0.000131949	0.000259877	0.000136237	0.000282521	0.000148649	0.000290586	0.00015234	0.280422	372
		373	0.2954	0.00030903	7,4156E-01	9,0571E-04	0.27406	0.292696	0.000229164	0.000121923	0.000239973	0.000126936	0.000267547	0.000142344	0.000275034	0.000145496	0.276475	373
		374	0.2892	0.00029854	7,1485E-01	8,7573E-04	0.274326	0.29298	0.000213411	0.000113473	0.000221288	0.000117698	0.000253261	0.000134661	0.000260404	0.000138503	0.274193	374
		375	0.283	0.0002884	6,6874E-01	8,4279E-04	0.269848	0.288198	0.000192865	0.000103611	0.000203138	0.000108542	0.00023851	0.000128132	0.000245885	0.000131397	0.272087	375
		376	0.2768	0.00027861	6,2796E-01	8,0575E-04	0.269824	0.288172	0.000174956	9.3995e-05	0.00018391	9.88028e-05	0.000223032	0.000119824	0.000230771	0.000123978	0.269836	376
		377	0.2706	0.00026915	5,8633E-01	7,6129E-04	0.267795	0.286005	0.000157811	8.51808e-05	0.000166383	8.95879e-05	0.000206005	0.000111194	0.000214518	0.000115509	0.268809	377
		378	0.2644	0.00026002	5,3413E-01	7,1053E-04	0.267964	0.286186	0.000138884	7.49359e-05	0.000148348	8.00583e-05	0.000187864	0.000101363	0.000196935	0.000106279	0.267879	378
		379	0.2582	0.00025119	4,9253E-01	6,6551E-04	0.26683	0.284974	0.000123719	6.69276e-05	0.000131302	7.09317e-05	0.000171835	9.29568e-05	0.000179849	9.716e-05	0.267397	379
		380	0.252	0.00024266	4,4824E-01	6,1146E-04	0.2604	0.278107	0.00010877	5.97185e-05	0.000116244	6.33231e-05	0.000154088	8.45997e-05	0.000162961	8.87782e-05	0.263615	380
		381	0.2458	0.00023442	3,9321E-01	5,5611E-04	0.260905	0.278646	9.21763e-05	5.05492e-05	0.000100473	5.51338e-05	0.000136692	7.49614e-05	0.00014539	7.97805e-05	0.260652	381
		382	0.2396	0.00022646	3,4283E-01	4,9899E-04	0.2517	0.268815	7.76373e-05	4.34881e-05	8.49068e-05	4.70187e-05	0.000119558	6.69698e-05	0.000128125	7.09656e-05	0.256302	382
		383	0.2334	0.00021878	2,9853E-01	4,4337E-04	0.257279	0.274774	6.53124e-05	3.61174e-05	7.14748e-05	3.98028e-05	0.000103483	5.72253e-05	0.00011152	6.20976e-05	0.254489	383
		384	0.2272	0.00021135	2,5666E-01	3,8764E-04	0.24974	0.266723	5.42451e-05	3.05225e-05	5.97787e-05	3.332e-05	8.80718e-05	4.9556e-05	9.57772e-05	5.33907e-05	0.25351	384
		385	0.221	0.00020417	2,1479E-01	3,3630E-04	0.249788	0.266774	4.38537e-05	2.46728e-05	4.90494e-05	2.75976e-05	7.43223e-05	4.18149e-05	8.11971e-05	4.56854e-05	0.249764	385
		386	0.2148	0.00019724	1,7998E-01	2,8681E-04	0.254882	0.272214	3.54993e-05	1.97395e-05	3.96765e-05	2.22062e-05	6.16068e-05	3.42568e-05	6.79645e-05	3.80358e-05	0.252335	386
		387	0.2086	0.00019055	1,4860E-01	2,4081E-04	0.243259	0.259801	2.83157e-05	1.61722e-05	3.19075e-05	1.79559e-05	5.0233e-05	2.86899e-05	5.59199e-05	3.14734e-05	0.249071	387
		388	0.2024	0.00018408	1,1927E-01	2,0115E-04	0.241976	0.25843	2.19552e-05	1.25766e-05	2.51355e-05	1.43744e-05	4.07128e-05	2.33214e-05	4.54729e-05	2.60057e-05	0.242617	388
		389	0.1962	0.00017783	9,4026E-02	1,6399E-04	0.24219	0.258658	1.67206e-05	9.57334e-06	1.93379e-05	1.1075e-05	3.21748e-05	1.84216e-05	3.64438e-05	2.08715e-05	0.242083	389
		390	0.19	0.00017179	7,2734E-02	1,3107E-04	0.241548	0.257973	1.2495e-05	7.16453e-06	1.46078e-05	8.36893e-06	2.49033e-05	1.42794e-05	2.85391e-05	1.63505e-05	0.241869	390
		391	0.1838	0.00016596	5,5317E-02	1,0282E-04	0.237491	0.25364	9.18041e-06	5.31338e-06	1.08377e-05	6.23895e-06	1.88983e-05	1.09379e-05	2.19008e-05	1.26086e-05	0.239519	391
		392	0.1776	0.00016032	4,0099E-02	7,8975E-05	0.238344	0.254552	6.42867e-06	3.71345e-06	7.80454e-06	4.51341e-06	1.4026e-05	8.10193e-06	1.64621e-05	9.51989e-06	0.237918	392
		393	0.1714	0.00015488	2,8849E-02	5,9753E-05	0.23517	0.251162	4.46813e-06	2.59989e-06	5.4484e-06	3.15667e-06	1.02417e-05	5.95937e-06	1.21338e-05	7.03065e-06	0.236757	393
		394	0.1652	0.00014962	2,0678E-02	4,4546E-05	0.227121	0.242566	3.09384e-06	1.8339e-06	3.78099e-06	2.2169e-06	7.359e-06	4.36212e-06	8.80033e-06	5.16074e-06	0.231146	394
		395	0.159	0.00014454	1,3998E-02	3,2594E-05	0.225991	0.241359	2.02327e-06	1.20244e-06	2.55856e-06	1.51817e-06	5.18245e-06	3.07995e-06	6.27072e-06	3.72103e-06	0.226556	395
		396	0.1528	0.00013964	9,5104E-03	2,3015E-05	0.234673	0.250631	1.32803e-06	7.73633e-07	1.67565e-06	9.88036e-07	3.51669e-06	2.04862e-06	4.34957e-06	2.56428e-06	0.230332	396
		397	0.1466	0.0001349	6,1938E-03	1,5806E-05	0.226556	0.241962	8.35544e-07	4.95922e-07	1.08179e-06	6.34777e-07	2.31716e-06	1.37531e-06	2.91693e-06	1.71196e-06	0.230615	397
		398	0.1404	0.00013032	4,1718E-03	1,0446E-05	0.220472	0.235464	5.43669e-07	3.27237e-07	6.89606e-07	4.11579e-07	1.46662e-06	8.82766e-07	1.89189e-06	1.12904e-06	0.223514	398
		399	0.1342	0.00012589	8,7410E-06	4,8434E-06	0.223194	0.238371	1.1004e-09	6.58201e-10	2.72385e-07	1.63948e-07	6.49984e-07	3.88784e-07	1.0583e-06	6.35775e-07	0.221833	399
		400	0.128	0.00012162	1,4500E-05	8,4661E-06	0.220167	0.235138	1.76349e-09	1.0622e-09	1.43195e-09	8.602e-10	1.08366e-06	6.5272e-07	8.66823e-07	5.20752e-07	0.22168	400
											0.463089	0.0403937			0.0172245	0.00710508	75.0987
											SPF	11.4644			UVAPF0	2.42425
